# Supplementary material for: Undeca­carbonyl-1κ3 C,2κ4 C,3κ4 C-{tris­[4-(methyl­sulfanyl)­phen­yl]arsine-1κAs}-triangulo-triruthenium(0)
Source: Acta Crystallogr Sect E Struct Rep Online. 2010 Aug 4;66(Pt 9):m1047–8. doi: 10.1107/S1600536810029223 (PMC3007950; doi:10.1107/S1600536810029223)
Supplement: Supplementary file 1 [file e-66-m1047-sup1.cif]

##############################################################################
###                                                                        ###
###        Electronic paper (Acta Crystallographica Section E)             ###
###                                                                        ###
##############################################################################
#                                                                            #
# This CIF contains the data in a paper accepted for publication in Acta     #
# Crystallographica Section E. It conforms to the requirements of Notes      #
# for Authors for Section E, and has been peer reviewed under the auspices   #
# of the IUCr Commission on Journals.                                        #
#                                                                            #
# Full details of the Crystallographic Information File format               #
# are given in the paper "The Crystallographic Information File (CIF):       #
# a New Standard Archive File for Crystallography" by S. R. Hall, F. H.      #
# Allen and I. D. Brown [Acta Cryst. (1991), A47, 655-685].                  #
#                                                                            #
# The current version of the core CIF dictionary is obtainable from          #
# ftp://ftp.iucr.org/pub/cif_core.dic. The current version number is 2.4.    #
#                                                                            #
# Software is freely available for graphical display of the structure(s) in  #
# this CIF.  For information consult the CIF home page http://www.iucr.org/  #
# cif/home.html                                                              #
#                                                                            #
# This file may be used for bona fide research purposes within the           #
# scientific community so long as proper attribution is given to the journal # 
# article from which it was obtained.                                        #
#                                                                            #
##############################################################################
                                             
data_global
_audit_creation_method     'form.cif (version 2.0)'
_journal_data_validation_number     ?
_journal_date_recd_electronic     2010-07-20
_journal_date_accepted     2010-07-22
_journal_name_full     'Acta Crystallographica, Section E'
_journal_year     2010
_journal_volume     66
_journal_issue      9
_journal_page_first     m1047
_journal_page_last     m1048
_journal_paper_category     QM
_journal_coeditor_code     LH5089
_publ_contact_author_name     'Omar bin Shawkataly'
_publ_contact_author_address
;
      Chemical Sciences Programme
      School of Distance Education
      Universiti Sains Malaysia
      11800 USM, Penang
      Malaysia
;
_publ_contact_author_email     'omarsa@usm.my'
_publ_contact_author_fax     '+60-4-657-6000'
_publ_contact_author_phone     '+60-4-653-3936'
_publ_section_title
;\
Undecacarbonyl-1\k^3^<i>C</i>,2\k^4^<i>C</i>,3\k^4^<i>C</i>-{tris[4-\
(methylsulfanyl)phenyl]arsine-1\k<i>As</i>}-<i>triangulo</i>-triruthenium(0)
;
loop_
    _publ_author_name
    _publ_author_footnote
    _publ_author_address
    'Omar bin Shawkataly'
;
      Thomson Reuters ResearcherID: B-6034-2009.
      On secondment to: Multimedia University, Melaka Campus,
      Jalan Ayer Keroh Lama, 74750 Melaka, Malaysia.
;
;
      Chemical Sciences Programme
      School of Distance Education
      Universiti Sains Malaysia
      11800 USM, Penang
      Malaysia
;
    'Imthyaz Ahmed Khan'
;
      Thomson Reuters ResearcherID: E-2833-2010.
;
;
      Chemical Sciences Programme
      School of Distance Education
      Universiti Sains Malaysia
      11800 USM, Penang
      Malaysia
;
    'Siti Syaida Sirat' ?
;
      Chemical Sciences Programme
      School of Distance Education
      Universiti Sains Malaysia
      11800 USM, Penang
      Malaysia
;
    'Chin Sing Yeap'
;
      Thomson Reuters ResearcherID: A-5523-2009.
;
;
      X-ray Crystallography Unit
      School of Physics
      Universiti Sains Malaysia
      11800 USM, Penang
      Malaysia
;
    'Hoong-Kun Fun'
;
      Thomson Reuters ResearcherID: A-3561-2009.
      Additional correspondence author, e-mail: hkfun@usm.my.
;
;     X-ray Crystallography Unit
      School of Physics
      Universiti Sains Malaysia
      11800 USM, Penang
      Malaysia
;
data_I
_audit_creation_method     SHELXL-97
_chemical_name_systematic
;
Undecacarbonyl-1\k^3^<i>C</i>,2\k^4^<i>C</i>,3\k^4^<i>C</i>-{tris[4-
(methylsulfanyl)phenyl]arsine-1\k<i>As</i>}-<i>triangulo</i>-triruthenium(0)
;
_chemical_name_common     ?
_chemical_formula_moiety     'C32 H21 As O11 Ru3 S3'
_chemical_formula_sum     'C32 H21 As O11 Ru3 S3'
_chemical_formula_iupac     '[Ru3 (C21 H21 As S3) (C O)11]'
_chemical_formula_weight     1055.80
_chemical_melting_point     ?
_symmetry_cell_setting     monoclinic
_symmetry_space_group_name_H-M     'P 21/c'
_symmetry_space_group_name_Hall     '-P 2ybc'
loop_
    _symmetry_equiv_pos_as_xyz
    'x, y, z'
    '-x, y+1/2, -z+1/2'
    '-x, -y, -z'
    'x, -y-1/2, z-1/2'
_cell_length_a     14.3855(2)
_cell_length_b     15.1185(2)
_cell_length_c     19.0966(3)
_cell_angle_alpha     90.00
_cell_angle_beta     118.2210(10)
_cell_angle_gamma     90.00
_cell_volume     3659.57(9)
_cell_formula_units_Z     4
_cell_measurement_reflns_used     9931
_cell_measurement_theta_min     2.10
_cell_measurement_theta_max     35.19
_cell_measurement_temperature     100.00(10)
_exptl_crystal_description     'block'
_exptl_crystal_colour     'yellow'
_exptl_crystal_size_max     0.51
_exptl_crystal_size_mid     0.16
_exptl_crystal_size_min     0.12
_exptl_crystal_density_diffrn     1.916
_exptl_crystal_density_meas     ?
_exptl_crystal_density_method     'not measured'
_exptl_crystal_F_000     2056
_exptl_absorpt_coefficient_mu     2.347
_exptl_absorpt_correction_type     multi-scan
_exptl_absorpt_process_details     '(<i>SADABS</i>; Bruker, 2009)'
_exptl_absorpt_correction_T_min     0.3778
_exptl_absorpt_correction_T_max     0.7676
_exptl_special_details
;
The crystal was placed in the cold stream of an Oxford Cryosystems Cobra
open-flow nitrogen cryostat (Cosier & Glazer, 1986) operating at 100.0 (1) K.
;
_diffrn_ambient_temperature     100
_diffrn_radiation_type     MoK\a
_diffrn_radiation_wavelength     0.71073
_diffrn_radiation_source     'fine-focus sealed tube'
_diffrn_radiation_monochromator     graphite
_diffrn_measurement_device_type
;
Bruker SMART APEXII CCD area-detector diffractometer
;
_diffrn_measurement_method     '\f and \w scans'
_diffrn_detector_area_resol_mean     ?
_diffrn_reflns_number     71424
_diffrn_reflns_av_R_equivalents     0.0344
_diffrn_reflns_av_sigmaI/netI     0.0351
_diffrn_reflns_theta_min     1.81
_diffrn_reflns_theta_max     35.29
_diffrn_reflns_theta_full     35.29
_diffrn_measured_fraction_theta_max     0.992
_diffrn_measured_fraction_theta_full     0.992
_diffrn_reflns_limit_h_min     -19
_diffrn_reflns_limit_h_max     23
_diffrn_reflns_limit_k_min     -24
_diffrn_reflns_limit_k_max     24
_diffrn_reflns_limit_l_min     -30
_diffrn_reflns_limit_l_max     30
_diffrn_standards_number     0
_diffrn_standards_interval_count     .
_diffrn_standards_interval_time     .
_diffrn_standards_decay_%     ?
_refine_special_details
;
Refinement of <i>F</i>^2^ against ALL reflections. The weighted <i>R</i>-factor
<i>wR</i> and goodness of fit <i>S</i> are based on <i>F</i>^2^, conventional
<i>R</i>-factors <i>R</i> are based on <i>F</i>, with <i>F</i> set to zero for
negative <i>F</i>^2^. The threshold expression of <i>F</i>^2^ >
\s(<i>F</i>^2^) is used only for calculating <i>R</i>-factors(gt) <i>etc</i>.
and is not relevant to the choice of reflections for refinement.
<i>R</i>-factors based on <i>F</i>^2^ are statistically about twice as large
as those based on <i>F</i>, and <i>R</i>- factors based on ALL data will be
even larger.
;
_reflns_number_total     16330
_reflns_number_gt     11811
_reflns_threshold_expression     I>2\s(I)
_refine_ls_structure_factor_coef     Fsqd
_refine_ls_matrix_type     full
_refine_ls_R_factor_all     0.0615
_refine_ls_R_factor_gt     0.0355
_refine_ls_wR_factor_gt     0.0815
_refine_ls_wR_factor_ref     0.0948
_refine_ls_goodness_of_fit_ref     1.017
_refine_ls_restrained_S_all     1.017
_refine_ls_number_reflns     16330
_refine_ls_number_parameters     494
_refine_ls_number_restraints     0
_refine_ls_hydrogen_treatment     constr
_refine_ls_weighting_scheme     calc
_refine_ls_weighting_details
         'calc w=1/[\s^2^(Fo^2^)+(0.0418P)^2^+4.1199P] where P=(Fo^2^+2Fc^2^)/3'
_atom_sites_solution_hydrogens     geom
_atom_sites_solution_primary     direct
_atom_sites_solution_secondary     difmap
_refine_ls_shift/su_max     0.002
_refine_ls_shift/su_mean     <0.001
_refine_diff_density_max     1.990
_refine_diff_density_min     -0.851
_refine_ls_extinction_method     none
_refine_ls_extinction_coef     ?
loop_
    _atom_type_symbol
    _atom_type_description
    _atom_type_scat_dispersion_real
    _atom_type_scat_dispersion_imag
    _atom_type_scat_source
    'C' 'C' 0.0033 0.0016
                         'International Tables Vol C Tables 4.2.6.8 and 6.1.1.4'
    'H' 'H' 0.0000 0.0000
                         'International Tables Vol C Tables 4.2.6.8 and 6.1.1.4'
    'O' 'O' 0.0106 0.0060
                         'International Tables Vol C Tables 4.2.6.8 and 6.1.1.4'
    'S' 'S' 0.1246 0.1234
                         'International Tables Vol C Tables 4.2.6.8 and 6.1.1.4'
    'As' 'As' 0.0499 2.0058
                         'International Tables Vol C Tables 4.2.6.8 and 6.1.1.4'
    'Ru' 'Ru' -1.2594 0.8363
                         'International Tables Vol C Tables 4.2.6.8 and 6.1.1.4'
_computing_data_collection     'APEX2 (Bruker, 2009)'
_computing_cell_refinement     'SAINT (Bruker, 2009)'
_computing_data_reduction     'SAINT (Bruker, 2009)'
_computing_structure_solution     'SHELXTL (Sheldrick, 2008)'
_computing_structure_refinement     'SHELXTL (Sheldrick, 2008)'
_computing_molecular_graphics     'SHELXTL (Sheldrick, 2008)'
_computing_publication_material
;
SHELXTL (Sheldrick, 2008) and PLATON (Spek, 2009)
;
loop_
    _atom_site_type_symbol
    _atom_site_label
    _atom_site_fract_x
    _atom_site_fract_y
    _atom_site_fract_z
    _atom_site_U_iso_or_equiv
    _atom_site_adp_type
    _atom_site_calc_flag
    _atom_site_refinement_flags
    _atom_site_occupancy
    _atom_site_disorder_assembly
    _atom_site_disorder_group
    Ru Ru1 0.303224(14) 0.708502(12) 0.663222(11) 0.02112(4) Uani d . 1 . .
    Ru Ru2 0.443037(15) 0.566710(13) 0.683937(13) 0.02879(5) Uani d . 1 . .
    Ru Ru3 0.303059(15) 0.625745(13) 0.526436(11) 0.02490(5) Uani d . 1 . .
    As As1 0.179968(17) 0.830239(15) 0.597008(13) 0.01887(5) Uani d . 1 . .
    S S1A 0.15141(11) 1.13790(18) 0.82192(13) 0.0415(5) Uani d P 0.720(7) A 1
    S S1B 0.1413(3) 1.1668(3) 0.7944(3) 0.0287(9) Uani d P 0.280(7) A 2
    S S2 -0.31571(5) 0.71815(5) 0.42081(5) 0.03608(15) Uani d . 1 . .
    S S3A 0.2279(3) 1.0400(3) 0.3187(2) 0.0598(9) Uani d P 0.644(8) B 1
    S S3B 0.2214(5) 1.0245(3) 0.3115(4) 0.0276(8) Uani d P 0.356(8) B 2
    O O1 0.11132(17) 0.59537(15) 0.63507(15) 0.0452(5) Uani d . 1 . .
    O O2 0.34832(18) 0.72081(15) 0.83481(12) 0.0399(5) Uani d . 1 . .
    O O3 0.48841(14) 0.83567(13) 0.70489(12) 0.0323(4) Uani d . 1 . .
    O O4 0.12039(19) 0.50166(17) 0.50092(14) 0.0514(6) Uani d . 1 . .
    O O5 0.14841(19) 0.71935(15) 0.37430(12) 0.0408(5) Uani d . 1 . .
    O O6 0.4620(2) 0.77043(17) 0.54294(15) 0.0471(6) Uani d . 1 . .
    O O7 0.38667(18) 0.48066(16) 0.45883(14) 0.0463(6) Uani d . 1 . .
    O O8 0.62067(18) 0.68968(17) 0.6949(2) 0.0680(9) Uani d . 1 . .
    O O9 0.5349(3) 0.56039(19) 0.86415(15) 0.0796(11) Uani d . 1 . .
    O O10 0.26753(17) 0.44371(13) 0.67228(12) 0.0341(4) Uani d . 1 . .
    O O11 0.55046(17) 0.40839(15) 0.65245(15) 0.0443(5) Uani d . 1 . .
    C C1 0.18435(18) 1.01529(16) 0.64286(14) 0.0241(4) Uani d . 1 . .
    H H1A 0.1898 1.0287 0.5974 0.029 Uiso calc R 1 . .
    C C2 0.17614(19) 1.08362(17) 0.68915(16) 0.0294(5) Uani d . 1 A .
    H H2A 0.1768 1.1422 0.6746 0.035 Uiso calc R 1 . .
    C C3 0.1671(2) 1.06389(19) 0.75696(16) 0.0316(5) Uani d . 1 . .
    C C4 0.1700(2) 0.9761(2) 0.77931(15) 0.0328(6) Uani d . 1 A .
    H H4A 0.1656 0.9624 0.8251 0.039 Uiso calc R 1 . .
    C C5 0.1794(2) 0.90880(17) 0.73399(14) 0.0262(4) Uani d . 1 . .
    H H5A 0.1824 0.8504 0.7501 0.031 Uiso calc R 1 A .
    C C6 0.18441(17) 0.92752(15) 0.66463(13) 0.0217(4) Uani d . 1 A .
    C C7 -0.00677(18) 0.73374(16) 0.48932(14) 0.0244(4) Uani d . 1 . .
    H H7A 0.0398 0.7043 0.4763 0.029 Uiso calc R 1 . .
    C C8 -0.11261(18) 0.71044(16) 0.45143(15) 0.0258(4) Uani d . 1 . .
    H H8A -0.1366 0.6663 0.4129 0.031 Uiso calc R 1 . .
    C C9 -0.18313(17) 0.75325(16) 0.47118(14) 0.0244(4) Uani d . 1 . .
    C C10 -0.14614(19) 0.82007(17) 0.52802(15) 0.0270(5) Uani d . 1 . .
    H H10A -0.1925 0.8492 0.5414 0.032 Uiso calc R 1 . .
    C C11 -0.03987(19) 0.84348(16) 0.56490(15) 0.0253(4) Uani d . 1 . .
    H H11A -0.0160 0.8886 0.6024 0.030 Uiso calc R 1 . .
    C C12 0.03098(17) 0.80031(15) 0.54641(13) 0.0213(4) Uani d . 1 . .
    C C13 0.28856(19) 0.91950(19) 0.52287(16) 0.0306(5) Uani d . 1 . .
    H H13A 0.3482 0.9088 0.5712 0.037 Uiso calc R 1 . .
    C C14 0.2990(2) 0.9631(2) 0.46368(17) 0.0348(6) Uani d . 1 B .
    H H14A 0.3651 0.9822 0.4724 0.042 Uiso calc R 1 . .
    C C15 0.2102(2) 0.97864(18) 0.39047(16) 0.0307(5) Uani d . 1 . .
    C C16 0.1120(2) 0.95100(18) 0.37907(15) 0.0310(5) Uani d . 1 B .
    H H16A 0.0523 0.9615 0.3307 0.037 Uiso calc R 1 . .
    C C17 0.10259(19) 0.90789(17) 0.43939(14) 0.0266(5) Uani d . 1 . .
    H H17A 0.0364 0.8899 0.4313 0.032 Uiso calc R 1 B .
    C C18 0.19080(17) 0.89119(14) 0.51187(13) 0.0204(4) Uani d . 1 B .
    C C19A 0.1225(4) 1.2377(3) 0.7657(3) 0.0517(14) Uani d P 0.720(7) A 1
    H H19A 0.0999 1.2821 0.7903 0.078 Uiso calc PR 0.720(7) A 1
    H H19B 0.0674 1.2270 0.7127 0.078 Uiso calc PR 0.720(7) A 1
    H H19C 0.1846 1.2578 0.7638 0.078 Uiso calc PR 0.720(7) A 1
    C C19B 0.0958(10) 1.1186(8) 0.8589(7) 0.041(3) Uani d P 0.280(7) A 2
    H H19D 0.0653 1.1638 0.8770 0.062 Uiso calc PR 0.280(7) A 2
    H H19E 0.1542 1.0920 0.9038 0.062 Uiso calc PR 0.280(7) A 2
    H H19F 0.0437 1.0743 0.8304 0.062 Uiso calc PR 0.280(7) A 2
    C C20 -0.3707(2) 0.7605(2) 0.48061(17) 0.0380(6) Uani d . 1 . .
    H H20A -0.4421 0.7401 0.4599 0.057 Uiso calc R 1 . .
    H H20B -0.3699 0.8240 0.4797 0.057 Uiso calc R 1 . .
    H H20C -0.3298 0.7401 0.5343 0.057 Uiso calc R 1 . .
    C C21A 0.0914(6) 1.0606(6) 0.2413(4) 0.088(3) Uani d P 0.644(8) B 1
    H H21A 0.0922 1.0914 0.1976 0.132 Uiso calc PR 0.644(8) B 1
    H H21B 0.0557 1.0959 0.2630 0.132 Uiso calc PR 0.644(8) B 1
    H H21C 0.0553 1.0052 0.2230 0.132 Uiso calc PR 0.644(8) B 1
    C C21B 0.3528(8) 1.0789(7) 0.3593(5) 0.046(3) Uani d P 0.356(8) B 2
    H H21D 0.4069 1.0348 0.3828 0.069 Uiso calc PR 0.356(8) B 2
    H H21E 0.3568 1.1188 0.3997 0.069 Uiso calc PR 0.356(8) B 2
    H H21F 0.3627 1.1113 0.3200 0.069 Uiso calc PR 0.356(8) B 2
    C C22 0.1840(2) 0.63313(17) 0.64345(17) 0.0304(5) Uani d . 1 . .
    C C23 0.3311(2) 0.71844(17) 0.77005(16) 0.0292(5) Uani d . 1 . .
    C C24 0.42108(18) 0.78543(16) 0.68645(13) 0.0241(4) Uani d . 1 . .
    C C25 0.1903(2) 0.54647(19) 0.51609(16) 0.0354(6) Uani d . 1 . .
    C C26 0.2055(2) 0.68672(18) 0.43243(16) 0.0298(5) Uani d . 1 . .
    C C27 0.4067(2) 0.7162(2) 0.54203(17) 0.0337(6) Uani d . 1 . .
    C C28 0.3586(2) 0.5355(2) 0.48489(17) 0.0358(6) Uani d . 1 . .
    C C29 0.5519(2) 0.6469(2) 0.6887(2) 0.0482(9) Uani d . 1 . .
    C C30 0.5025(3) 0.5640(2) 0.79728(19) 0.0496(9) Uani d . 1 . .
    C C31 0.3279(2) 0.49241(17) 0.67318(14) 0.0279(5) Uani d . 1 . .
    C C32 0.5110(2) 0.46800(19) 0.66342(17) 0.0349(6) Uani d . 1 . .
loop_
    _atom_site_aniso_label
    _atom_site_aniso_U_11
    _atom_site_aniso_U_22
    _atom_site_aniso_U_33
    _atom_site_aniso_U_12
    _atom_site_aniso_U_13
    _atom_site_aniso_U_23
    Ru1 0.01770(7) 0.01787(8) 0.02283(8) -0.00003(6) 0.00550(6) 0.00147(6)
    Ru2 0.01928(8) 0.02086(9) 0.03296(10) 0.00343(6) 0.00144(7) 0.00179(7)
    Ru3 0.02032(8) 0.02407(9) 0.02616(9) 0.00328(6) 0.00759(7) -0.00128(7)
    As1 0.01585(9) 0.01732(10) 0.02025(10) -0.00062(7) 0.00591(7) -0.00037(7)
    S1A 0.0398(6) 0.0459(10) 0.0332(8) 0.0048(6) 0.0126(5) -0.0149(7)
    S1B 0.0354(14) 0.0205(14) 0.0340(18) -0.0023(10) 0.0194(13) -0.0070(12)
    S2 0.0185(2) 0.0465(4) 0.0422(4) -0.0062(2) 0.0136(2) -0.0141(3)
    S3A 0.0476(15) 0.096(2) 0.0475(16) 0.0226(16) 0.0324(13) 0.0400(15)
    S3B 0.0366(15) 0.0180(10) 0.0270(13) -0.0077(9) 0.0141(10) -0.0006(9)
    O1 0.0322(10) 0.0328(11) 0.0653(15) -0.0072(9) 0.0187(10) 0.0065(10)
    O2 0.0441(12) 0.0440(12) 0.0280(9) -0.0035(9) 0.0140(8) 0.0056(8)
    O3 0.0236(8) 0.0315(9) 0.0343(9) -0.0055(7) 0.0076(7) -0.0005(7)
    O4 0.0418(12) 0.0471(13) 0.0463(13) -0.0171(10) 0.0054(10) 0.0021(10)
    O5 0.0484(12) 0.0421(12) 0.0313(10) 0.0182(10) 0.0184(9) 0.0060(8)
    O6 0.0493(13) 0.0502(14) 0.0566(14) -0.0135(11) 0.0372(12) -0.0157(11)
    O7 0.0352(11) 0.0450(12) 0.0453(12) 0.0132(9) 0.0082(9) -0.0149(10)
    O8 0.0220(10) 0.0402(13) 0.126(3) 0.0043(9) 0.0222(13) 0.0160(15)
    O9 0.102(2) 0.0504(16) 0.0331(12) 0.0215(16) -0.0115(14) -0.0067(11)
    O10 0.0381(10) 0.0284(9) 0.0358(10) -0.0038(8) 0.0175(8) -0.0041(8)
    O11 0.0326(10) 0.0340(11) 0.0604(14) 0.0103(9) 0.0170(10) 0.0042(10)
    C1 0.0207(9) 0.0228(10) 0.0247(10) -0.0012(8) 0.0075(8) -0.0025(8)
    C2 0.0207(10) 0.0232(11) 0.0366(13) -0.0001(8) 0.0071(9) -0.0081(9)
    C3 0.0212(10) 0.0389(14) 0.0320(12) -0.0036(9) 0.0103(9) -0.0154(10)
    C4 0.0303(12) 0.0445(15) 0.0236(11) -0.0045(11) 0.0127(9) -0.0080(10)
    C5 0.0275(11) 0.0287(11) 0.0221(10) -0.0028(9) 0.0115(8) -0.0014(8)
    C6 0.0182(9) 0.0215(10) 0.0219(9) -0.0016(7) 0.0065(7) -0.0024(7)
    C7 0.0187(9) 0.0244(10) 0.0293(11) -0.0014(8) 0.0107(8) -0.0061(8)
    C8 0.0199(9) 0.0250(11) 0.0308(11) -0.0034(8) 0.0107(8) -0.0073(9)
    C9 0.0159(8) 0.0260(11) 0.0286(11) 0.0002(8) 0.0085(8) -0.0010(9)
    C10 0.0194(9) 0.0286(11) 0.0320(12) 0.0034(8) 0.0112(9) -0.0041(9)
    C11 0.0232(10) 0.0204(10) 0.0305(11) 0.0006(8) 0.0113(9) -0.0041(8)
    C12 0.0183(8) 0.0194(9) 0.0239(9) -0.0011(7) 0.0082(7) -0.0006(8)
    C13 0.0186(9) 0.0385(14) 0.0305(12) 0.0009(9) 0.0082(9) 0.0102(10)
    C14 0.0268(11) 0.0443(15) 0.0373(13) 0.0052(11) 0.0184(10) 0.0125(12)
    C15 0.0375(13) 0.0320(13) 0.0284(11) 0.0056(10) 0.0205(10) 0.0041(10)
    C16 0.0304(12) 0.0334(13) 0.0217(10) -0.0002(10) 0.0061(9) 0.0022(9)
    C17 0.0204(9) 0.0283(11) 0.0245(10) -0.0008(8) 0.0053(8) 0.0005(9)
    C18 0.0175(8) 0.0195(9) 0.0214(9) 0.0002(7) 0.0070(7) -0.0002(7)
    C19A 0.049(3) 0.038(2) 0.060(3) 0.011(2) 0.019(2) -0.014(2)
    C19B 0.056(7) 0.039(6) 0.045(6) -0.009(5) 0.038(6) -0.018(5)
    C20 0.0217(11) 0.0568(19) 0.0373(14) 0.0036(11) 0.0154(10) 0.0004(13)
    C21A 0.076(5) 0.154(8) 0.056(4) 0.075(5) 0.049(4) 0.070(5)
    C21B 0.048(5) 0.056(6) 0.038(4) -0.030(4) 0.024(4) -0.015(4)
    C22 0.0268(11) 0.0225(11) 0.0387(13) -0.0009(9) 0.0128(10) 0.0026(10)
    C23 0.0262(11) 0.0232(11) 0.0324(12) -0.0014(9) 0.0089(9) 0.0039(9)
    C24 0.0196(9) 0.0244(10) 0.0227(10) 0.0005(8) 0.0055(8) 0.0012(8)
    C25 0.0307(12) 0.0340(13) 0.0295(12) -0.0010(11) 0.0045(10) 0.0033(10)
    C26 0.0310(12) 0.0309(12) 0.0308(12) 0.0063(10) 0.0173(10) -0.0019(10)
    C27 0.0325(12) 0.0368(14) 0.0372(13) -0.0020(11) 0.0208(11) -0.0092(11)
    C28 0.0241(11) 0.0380(14) 0.0339(13) 0.0042(10) 0.0044(10) -0.0052(11)
    C29 0.0221(12) 0.0287(13) 0.077(2) 0.0076(10) 0.0096(13) 0.0065(14)
    C30 0.0492(18) 0.0264(13) 0.0391(15) 0.0092(12) -0.0072(13) -0.0034(11)
    C31 0.0300(11) 0.0232(11) 0.0242(10) 0.0038(9) 0.0077(9) -0.0015(8)
    C32 0.0240(11) 0.0290(12) 0.0409(14) 0.0032(10) 0.0065(10) 0.0055(11)
_geom_special_details
;
All e.s.d.'s (except the e.s.d. in the dihedral angle between two l.s. planes)
are estimated using the full covariance matrix. The cell e.s.d.'s are taken
into account individually in the estimation of e.s.d.'s in distances, angles
and torsion angles; correlations between e.s.d.'s in cell parameters are only
used when they are defined by crystal symmetry. An approximate (isotropic)
treatment of cell e.s.d.'s is used for estimating e.s.d.'s involving l.s.
planes.
;
loop_
    _geom_bond_atom_site_label_1
    _geom_bond_atom_site_label_2
    _geom_bond_site_symmetry_2
    _geom_bond_distance
    _geom_bond_publ_flag
    Ru1 C23 . 1.890(3) ?
    Ru1 C24 . 1.927(2) ?
    Ru1 C22 . 1.941(3) ?
    Ru1 As1 . 2.4515(3) ?
    Ru1 Ru2 . 2.8363(3) ?
    Ru1 Ru3 . 2.8953(3) ?
    Ru2 C30 . 1.915(3) ?
    Ru2 C32 . 1.923(3) ?
    Ru2 C31 . 1.930(3) ?
    Ru2 C29 . 1.949(3) ?
    Ru2 Ru3 . 2.8583(3) ?
    Ru3 C26 . 1.913(3) ?
    Ru3 C28 . 1.931(3) ?
    Ru3 C27 . 1.939(3) ?
    Ru3 C25 . 1.950(3) ?
    As1 C18 . 1.938(2) ?
    As1 C6 . 1.938(2) ?
    As1 C12 . 1.943(2) ?
    S1A C3 . 1.762(3) ?
    S1A C19A . 1.783(6) ?
    S1B C19B . 1.799(12) ?
    S1B C3 . 1.823(4) ?
    S2 C9 . 1.763(2) ?
    S2 C20 . 1.787(3) ?
    S3A C15 . 1.771(5) ?
    S3A C21A . 1.842(8) ?
    S3B C15 . 1.736(7) ?
    S3B C21B . 1.858(10) ?
    O1 C22 . 1.135(3) ?
    O2 C23 . 1.141(3) ?
    O3 C24 . 1.147(3) ?
    O4 C25 . 1.131(4) ?
    O5 C26 . 1.135(3) ?
    O6 C27 . 1.137(4) ?
    O7 C28 . 1.135(4) ?
    O8 C29 . 1.140(4) ?
    O9 C30 . 1.135(4) ?
    O10 C31 . 1.133(3) ?
    O11 C32 . 1.136(4) ?
    C1 C6 . 1.390(3) ?
    C1 C2 . 1.400(3) ?
    C1 H1A . 0.9300 ?
    C2 C3 . 1.394(4) ?
    C2 H2A . 0.9300 ?
    C3 C4 . 1.389(4) ?
    C4 C5 . 1.383(4) ?
    C4 H4A . 0.9300 ?
    C5 C6 . 1.389(3) ?
    C5 H5A . 0.9300 ?
    C7 C8 . 1.387(3) ?
    C7 C12 . 1.392(3) ?
    C7 H7A . 0.9300 ?
    C8 C9 . 1.397(3) ?
    C8 H8A . 0.9300 ?
    C9 C10 . 1.391(3) ?
    C10 C11 . 1.393(3) ?
    C10 H10A . 0.9300 ?
    C11 C12 . 1.389(3) ?
    C11 H11A . 0.9300 ?
    C13 C14 . 1.377(4) ?
    C13 C18 . 1.388(3) ?
    C13 H13A . 0.9300 ?
    C14 C15 . 1.397(4) ?
    C14 H14A . 0.9300 ?
    C15 C16 . 1.388(4) ?
    C16 C17 . 1.385(4) ?
    C16 H16A . 0.9300 ?
    C17 C18 . 1.389(3) ?
    C17 H17A . 0.9300 ?
    C19A H19A . 0.9600 ?
    C19A H19B . 0.9600 ?
    C19A H19C . 0.9600 ?
    C19B H19D . 0.9600 ?
    C19B H19E . 0.9600 ?
    C19B H19F . 0.9600 ?
    C20 H20A . 0.9600 ?
    C20 H20B . 0.9600 ?
    C20 H20C . 0.9600 ?
    C21A H21A . 0.9600 ?
    C21A H21B . 0.9600 ?
    C21A H21C . 0.9600 ?
    C21B H21D . 0.9600 ?
    C21B H21E . 0.9600 ?
    C21B H21F . 0.9600 ?
loop_
    _geom_angle_atom_site_label_1
    _geom_angle_atom_site_label_2
    _geom_angle_atom_site_label_3
    _geom_angle_site_symmetry_1
    _geom_angle_site_symmetry_3
    _geom_angle
    _geom_angle_publ_flag
    C23 Ru1 C24 . . 89.36(11) ?
    C23 Ru1 C22 . . 88.50(12) ?
    C24 Ru1 C22 . . 177.65(12) ?
    C23 Ru1 As1 . . 103.28(8) ?
    C24 Ru1 As1 . . 90.50(7) ?
    C22 Ru1 As1 . . 89.05(8) ?
    C23 Ru1 Ru2 . . 97.75(8) ?
    C24 Ru1 Ru2 . . 86.29(7) ?
    C22 Ru1 Ru2 . . 94.95(8) ?
    As1 Ru1 Ru2 . . 158.685(11) ?
    C23 Ru1 Ru3 . . 156.56(8) ?
    C24 Ru1 Ru3 . . 95.38(7) ?
    C22 Ru1 Ru3 . . 86.97(9) ?
    As1 Ru1 Ru3 . . 99.628(9) ?
    Ru2 Ru1 Ru3 . . 59.816(7) ?
    C30 Ru2 C32 . . 102.42(13) ?
    C30 Ru2 C31 . . 90.59(14) ?
    C32 Ru2 C31 . . 91.14(11) ?
    C30 Ru2 C29 . . 92.33(17) ?
    C32 Ru2 C29 . . 90.99(13) ?
    C31 Ru2 C29 . . 175.93(12) ?
    C30 Ru2 Ru1 . . 94.72(10) ?
    C32 Ru2 Ru1 . . 162.43(8) ?
    C31 Ru2 Ru1 . . 84.77(7) ?
    C29 Ru2 Ru1 . . 92.17(9) ?
    C30 Ru2 Ru3 . . 155.78(10) ?
    C32 Ru2 Ru3 . . 101.59(9) ?
    C31 Ru2 Ru3 . . 85.85(7) ?
    C29 Ru2 Ru3 . . 90.32(11) ?
    Ru1 Ru2 Ru3 . . 61.117(7) ?
    C26 Ru3 C28 . . 102.56(11) ?
    C26 Ru3 C27 . . 88.52(13) ?
    C28 Ru3 C27 . . 97.09(12) ?
    C26 Ru3 C25 . . 89.71(12) ?
    C28 Ru3 C25 . . 90.59(13) ?
    C27 Ru3 C25 . . 172.31(12) ?
    C26 Ru3 Ru2 . . 167.72(8) ?
    C28 Ru3 Ru2 . . 89.39(8) ?
    C27 Ru3 Ru2 . . 87.17(9) ?
    C25 Ru3 Ru2 . . 93.04(8) ?
    C26 Ru3 Ru1 . . 109.00(8) ?
    C28 Ru3 Ru1 . . 148.44(8) ?
    C27 Ru3 Ru1 . . 83.35(8) ?
    C25 Ru3 Ru1 . . 90.17(9) ?
    Ru2 Ru3 Ru1 . . 59.066(7) ?
    C18 As1 C6 . . 101.99(10) ?
    C18 As1 C12 . . 101.60(9) ?
    C6 As1 C12 . . 100.90(9) ?
    C18 As1 Ru1 . . 117.66(7) ?
    C6 As1 Ru1 . . 115.98(7) ?
    C12 As1 Ru1 . . 116.14(7) ?
    C3 S1A C19A . . 100.6(2) ?
    C19B S1B C3 . . 97.5(4) ?
    C9 S2 C20 . . 103.61(13) ?
    C15 S3A C21A . . 102.7(3) ?
    C15 S3B C21B . . 103.9(4) ?
    C6 C1 C2 . . 120.2(2) ?
    C6 C1 H1A . . 119.9 ?
    C2 C1 H1A . . 119.9 ?
    C3 C2 C1 . . 120.1(2) ?
    C3 C2 H2A . . 119.9 ?
    C1 C2 H2A . . 119.9 ?
    C4 C3 C2 . . 119.2(2) ?
    C4 C3 S1A . . 112.7(2) ?
    C2 C3 S1A . . 128.1(2) ?
    C4 C3 S1B . . 132.7(3) ?
    C2 C3 S1B . . 107.9(3) ?
    C5 C4 C3 . . 120.6(3) ?
    C5 C4 H4A . . 119.7 ?
    C3 C4 H4A . . 119.7 ?
    C4 C5 C6 . . 120.8(2) ?
    C4 C5 H5A . . 119.6 ?
    C6 C5 H5A . . 119.6 ?
    C5 C6 C1 . . 119.1(2) ?
    C5 C6 As1 . . 118.71(18) ?
    C1 C6 As1 . . 121.99(18) ?
    C8 C7 C12 . . 121.2(2) ?
    C8 C7 H7A . . 119.4 ?
    C12 C7 H7A . . 119.4 ?
    C7 C8 C9 . . 120.0(2) ?
    C7 C8 H8A . . 120.0 ?
    C9 C8 H8A . . 120.0 ?
    C10 C9 C8 . . 119.2(2) ?
    C10 C9 S2 . . 124.06(19) ?
    C8 C9 S2 . . 116.71(18) ?
    C9 C10 C11 . . 120.2(2) ?
    C9 C10 H10A . . 119.9 ?
    C11 C10 H10A . . 119.9 ?
    C12 C11 C10 . . 120.9(2) ?
    C12 C11 H11A . . 119.5 ?
    C10 C11 H11A . . 119.5 ?
    C11 C12 C7 . . 118.5(2) ?
    C11 C12 As1 . . 122.26(17) ?
    C7 C12 As1 . . 119.22(17) ?
    C14 C13 C18 . . 121.3(2) ?
    C14 C13 H13A . . 119.3 ?
    C18 C13 H13A . . 119.3 ?
    C13 C14 C15 . . 119.9(3) ?
    C13 C14 H14A . . 120.0 ?
    C15 C14 H14A . . 120.0 ?
    C16 C15 C14 . . 119.2(2) ?
    C16 C15 S3B . . 119.3(3) ?
    C14 C15 S3B . . 121.4(3) ?
    C16 C15 S3A . . 123.0(2) ?
    C14 C15 S3A . . 117.7(3) ?
    C17 C16 C15 . . 120.3(2) ?
    C17 C16 H16A . . 119.9 ?
    C15 C16 H16A . . 119.9 ?
    C16 C17 C18 . . 120.8(2) ?
    C16 C17 H17A . . 119.6 ?
    C18 C17 H17A . . 119.6 ?
    C13 C18 C17 . . 118.5(2) ?
    C13 C18 As1 . . 119.83(17) ?
    C17 C18 As1 . . 121.63(18) ?
    S1B C19B H19D . . 109.5 ?
    S1B C19B H19E . . 109.5 ?
    H19D C19B H19E . . 109.5 ?
    S1B C19B H19F . . 109.5 ?
    H19D C19B H19F . . 109.5 ?
    H19E C19B H19F . . 109.5 ?
    S2 C20 H20A . . 109.5 ?
    S2 C20 H20B . . 109.5 ?
    H20A C20 H20B . . 109.5 ?
    S2 C20 H20C . . 109.5 ?
    H20A C20 H20C . . 109.5 ?
    H20B C20 H20C . . 109.5 ?
    S3B C21B H21D . . 109.5 ?
    S3B C21B H21E . . 109.5 ?
    H21D C21B H21E . . 109.5 ?
    S3B C21B H21F . . 109.5 ?
    H21D C21B H21F . . 109.5 ?
    H21E C21B H21F . . 109.5 ?
    O1 C22 Ru1 . . 173.4(3) ?
    O2 C23 Ru1 . . 177.2(2) ?
    O3 C24 Ru1 . . 173.4(2) ?
    O4 C25 Ru3 . . 172.1(3) ?
    O5 C26 Ru3 . . 176.2(2) ?
    O6 C27 Ru3 . . 172.9(3) ?
    O7 C28 Ru3 . . 176.7(3) ?
    O8 C29 Ru2 . . 175.2(3) ?
    O9 C30 Ru2 . . 177.5(4) ?
    O10 C31 Ru2 . . 173.4(2) ?
    O11 C32 Ru2 . . 178.3(3) ?
loop_
    _geom_torsion_atom_site_label_1
    _geom_torsion_atom_site_label_2
    _geom_torsion_atom_site_label_3
    _geom_torsion_atom_site_label_4
    _geom_torsion_site_symmetry_1
    _geom_torsion_site_symmetry_2
    _geom_torsion_site_symmetry_3
    _geom_torsion_site_symmetry_4
    _geom_torsion
    _geom_torsion_publ_flag
    C23 Ru1 Ru2 C30 . . . . -5.57(14) ?
    C24 Ru1 Ru2 C30 . . . . 83.28(14) ?
    C22 Ru1 Ru2 C30 . . . . -94.73(15) ?
    As1 Ru1 Ru2 C30 . . . . 165.11(12) ?
    Ru3 Ru1 Ru2 C30 . . . . -178.30(12) ?
    C23 Ru1 Ru2 C32 . . . . 161.7(3) ?
    C24 Ru1 Ru2 C32 . . . . -109.4(3) ?
    C22 Ru1 Ru2 C32 . . . . 72.6(3) ?
    As1 Ru1 Ru2 C32 . . . . -27.6(3) ?
    Ru3 Ru1 Ru2 C32 . . . . -11.0(3) ?
    C23 Ru1 Ru2 C31 . . . . 84.59(11) ?
    C24 Ru1 Ru2 C31 . . . . 173.44(10) ?
    C22 Ru1 Ru2 C31 . . . . -4.56(11) ?
    As1 Ru1 Ru2 C31 . . . . -104.73(8) ?
    Ru3 Ru1 Ru2 C31 . . . . -88.14(7) ?
    C23 Ru1 Ru2 C29 . . . . -98.09(15) ?
    C24 Ru1 Ru2 C29 . . . . -9.24(14) ?
    C22 Ru1 Ru2 C29 . . . . 172.75(15) ?
    As1 Ru1 Ru2 C29 . . . . 72.58(13) ?
    Ru3 Ru1 Ru2 C29 . . . . 89.17(12) ?
    C23 Ru1 Ru2 Ru3 . . . . 172.73(8) ?
    C24 Ru1 Ru2 Ru3 . . . . -98.42(7) ?
    C22 Ru1 Ru2 Ru3 . . . . 83.58(9) ?
    As1 Ru1 Ru2 Ru3 . . . . -16.59(3) ?
    C30 Ru2 Ru3 C26 . . . . 18.5(5) ?
    C32 Ru2 Ru3 C26 . . . . -169.0(4) ?
    C31 Ru2 Ru3 C26 . . . . 100.6(4) ?
    C29 Ru2 Ru3 C26 . . . . -78.0(4) ?
    Ru1 Ru2 Ru3 C26 . . . . 14.3(4) ?
    C30 Ru2 Ru3 C28 . . . . -174.8(3) ?
    C32 Ru2 Ru3 C28 . . . . -2.30(13) ?
    C31 Ru2 Ru3 C28 . . . . -92.62(12) ?
    C29 Ru2 Ru3 C28 . . . . 88.77(14) ?
    Ru1 Ru2 Ru3 C28 . . . . -178.93(9) ?
    C30 Ru2 Ru3 C27 . . . . 88.1(3) ?
    C32 Ru2 Ru3 C27 . . . . -99.43(12) ?
    C31 Ru2 Ru3 C27 . . . . 170.25(11) ?
    C29 Ru2 Ru3 C27 . . . . -8.36(13) ?
    Ru1 Ru2 Ru3 C27 . . . . 83.93(8) ?
    C30 Ru2 Ru3 C25 . . . . -84.2(3) ?
    C32 Ru2 Ru3 C25 . . . . 88.26(13) ?
    C31 Ru2 Ru3 C25 . . . . -2.06(12) ?
    C29 Ru2 Ru3 C25 . . . . 179.33(14) ?
    Ru1 Ru2 Ru3 C25 . . . . -88.37(9) ?
    C30 Ru2 Ru3 Ru1 . . . . 4.1(3) ?
    C32 Ru2 Ru3 Ru1 . . . . 176.63(9) ?
    C31 Ru2 Ru3 Ru1 . . . . 86.31(8) ?
    C29 Ru2 Ru3 Ru1 . . . . -92.30(11) ?
    C23 Ru1 Ru3 C26 . . . . 164.8(2) ?
    C24 Ru1 Ru3 C26 . . . . -94.27(11) ?
    C22 Ru1 Ru3 C26 . . . . 85.67(12) ?
    As1 Ru1 Ru3 C26 . . . . -2.85(9) ?
    Ru2 Ru1 Ru3 C26 . . . . -176.81(9) ?
    C23 Ru1 Ru3 C28 . . . . -16.3(3) ?
    C24 Ru1 Ru3 C28 . . . . 84.57(19) ?
    C22 Ru1 Ru3 C28 . . . . -95.5(2) ?
    As1 Ru1 Ru3 C28 . . . . 175.99(18) ?
    Ru2 Ru1 Ru3 C28 . . . . 2.04(18) ?
    C23 Ru1 Ru3 C27 . . . . -109.1(2) ?
    C24 Ru1 Ru3 C27 . . . . -8.15(11) ?
    C22 Ru1 Ru3 C27 . . . . 171.79(12) ?
    As1 Ru1 Ru3 C27 . . . . 83.27(9) ?
    Ru2 Ru1 Ru3 C27 . . . . -90.69(9) ?
    C23 Ru1 Ru3 C25 . . . . 75.1(2) ?
    C24 Ru1 Ru3 C25 . . . . 175.98(10) ?
    C22 Ru1 Ru3 C25 . . . . -4.08(11) ?
    As1 Ru1 Ru3 C25 . . . . -92.60(8) ?
    Ru2 Ru1 Ru3 C25 . . . . 93.44(8) ?
    C23 Ru1 Ru3 Ru2 . . . . -18.4(2) ?
    C24 Ru1 Ru3 Ru2 . . . . 82.54(7) ?
    C22 Ru1 Ru3 Ru2 . . . . -97.52(8) ?
    As1 Ru1 Ru3 Ru2 . . . . 173.957(10) ?
    C23 Ru1 As1 C18 . . . . 144.39(11) ?
    C24 Ru1 As1 C18 . . . . 54.93(10) ?
    C22 Ru1 As1 C18 . . . . -127.38(11) ?
    Ru2 Ru1 As1 C18 . . . . -26.12(8) ?
    Ru3 Ru1 As1 C18 . . . . -40.62(7) ?
    C23 Ru1 As1 C6 . . . . 23.31(11) ?
    C24 Ru1 As1 C6 . . . . -66.15(11) ?
    C22 Ru1 As1 C6 . . . . 111.54(12) ?
    Ru2 Ru1 As1 C6 . . . . -147.20(8) ?
    Ru3 Ru1 As1 C6 . . . . -161.70(8) ?
    C23 Ru1 As1 C12 . . . . -94.95(11) ?
    C24 Ru1 As1 C12 . . . . 175.59(11) ?
    C22 Ru1 As1 C12 . . . . -6.72(12) ?
    Ru2 Ru1 As1 C12 . . . . 94.54(8) ?
    Ru3 Ru1 As1 C12 . . . . 80.04(8) ?
    C6 C1 C2 C3 . . . . -0.6(3) ?
    C1 C2 C3 C4 . . . . 2.2(4) ?
    C1 C2 C3 S1A . . . . -177.68(19) ?
    C1 C2 C3 S1B . . . . -172.8(2) ?
    C19A S1A C3 C4 . . . . -168.0(3) ?
    C19A S1A C3 C2 . . . . 11.9(3) ?
    C19A S1A C3 S1B . . . . -1.3(4) ?
    C19B S1B C3 C4 . . . . -10.2(6) ?
    C19B S1B C3 C2 . . . . 164.0(5) ?
    C19B S1B C3 S1A . . . . -26.9(5) ?
    C2 C3 C4 C5 . . . . -1.4(4) ?
    S1A C3 C4 C5 . . . . 178.5(2) ?
    S1B C3 C4 C5 . . . . 172.2(3) ?
    C3 C4 C5 C6 . . . . -1.0(4) ?
    C4 C5 C6 C1 . . . . 2.7(4) ?
    C4 C5 C6 As1 . . . . -172.47(19) ?
    C2 C1 C6 C5 . . . . -1.9(3) ?
    C2 C1 C6 As1 . . . . 173.11(17) ?
    C18 As1 C6 C5 . . . . -179.40(18) ?
    C12 As1 C6 C5 . . . . 76.12(19) ?
    Ru1 As1 C6 C5 . . . . -50.2(2) ?
    C18 As1 C6 C1 . . . . 5.6(2) ?
    C12 As1 C6 C1 . . . . -98.90(19) ?
    Ru1 As1 C6 C1 . . . . 134.74(17) ?
    C12 C7 C8 C9 . . . . -0.9(4) ?
    C7 C8 C9 C10 . . . . 1.1(4) ?
    C7 C8 C9 S2 . . . . -179.2(2) ?
    C20 S2 C9 C10 . . . . -17.3(3) ?
    C20 S2 C9 C8 . . . . 162.9(2) ?
    C8 C9 C10 C11 . . . . -0.3(4) ?
    S2 C9 C10 C11 . . . . 180.0(2) ?
    C9 C10 C11 C12 . . . . -0.7(4) ?
    C10 C11 C12 C7 . . . . 0.8(4) ?
    C10 C11 C12 As1 . . . . -179.52(19) ?
    C8 C7 C12 C11 . . . . -0.1(4) ?
    C8 C7 C12 As1 . . . . -179.7(2) ?
    C18 As1 C12 C11 . . . . -107.0(2) ?
    C6 As1 C12 C11 . . . . -2.2(2) ?
    Ru1 As1 C12 C11 . . . . 124.06(19) ?
    C18 As1 C12 C7 . . . . 72.6(2) ?
    C6 As1 C12 C7 . . . . 177.44(19) ?
    Ru1 As1 C12 C7 . . . . -56.3(2) ?
    C18 C13 C14 C15 . . . . -0.8(5) ?
    C13 C14 C15 C16 . . . . 1.1(4) ?
    C13 C14 C15 S3B . . . . -174.3(3) ?
    C13 C14 C15 S3A . . . . 176.8(3) ?
    C21B S3B C15 C16 . . . . 164.7(4) ?
    C21B S3B C15 C14 . . . . -20.0(5) ?
    C21B S3B C15 S3A . . . . 47(2) ?
    C21A S3A C15 C16 . . . . 4.9(5) ?
    C21A S3A C15 C14 . . . . -170.6(4) ?
    C21A S3A C15 S3B . . . . 72(2) ?
    C14 C15 C16 C17 . . . . -0.6(4) ?
    S3B C15 C16 C17 . . . . 174.9(3) ?
    S3A C15 C16 C17 . . . . -176.0(3) ?
    C15 C16 C17 C18 . . . . -0.3(4) ?
    C14 C13 C18 C17 . . . . -0.1(4) ?
    C14 C13 C18 As1 . . . . -179.9(2) ?
    C16 C17 C18 C13 . . . . 0.7(4) ?
    C16 C17 C18 As1 . . . . -179.5(2) ?
    C6 As1 C18 C13 . . . . 79.8(2) ?
    C12 As1 C18 C13 . . . . -176.2(2) ?
    Ru1 As1 C18 C13 . . . . -48.3(2) ?
    C6 As1 C18 C17 . . . . -99.9(2) ?
    C12 As1 C18 C17 . . . . 4.0(2) ?
    Ru1 As1 C18 C17 . . . . 131.97(18) ?
loop_
    _geom_hbond_atom_site_label_D
    _geom_hbond_atom_site_label_H
    _geom_hbond_atom_site_label_A
    _geom_hbond_site_symmetry_A
    _geom_hbond_distance_DH
    _geom_hbond_distance_HA
    _geom_hbond_distance_DA
    _geom_hbond_angle_DHA
    _geom_hbond_publ_flag
    C8 H8A O10 3_566 0.9300 2.4600 3.317(3) 153.00 yes
    C20 H20A O6 1_455 0.9600 2.5900 3.153(4) 118.00 yes
