# Supplementary material for: Undeca­carbonyl-1κ3 C,2κ4 C,3κ4 C-{tris­[4-(methyl­sulfanyl)­phen­yl]arsine-1κAs}-triangulo-triruthenium(0)
Source: Acta Crystallogr Sect E Struct Rep Online. 2010 Aug 4;66(Pt 9):m1047–8. doi: 10.1107/S1600536810029223 (PMC3007950; doi:10.1107/S1600536810029223)
Supplement: Supplementary file 2 [file e-66-m1047-Isup2.hkl]

# 
# h,k,l, Fc-squared, Fo-squared, sigma(Fo-squared) and status flag 
# 
data_I
_shelx_title ' iak15m in P2(1)/c (100K)' 
_shelx_refln_list_code          4 
_shelx_F_calc_maximum      461.96 
_exptl_crystal_F_000      2056.00 
_reflns_d_resolution_high  0.6151 
 
loop_ 
 _symmetry_equiv_pos_as_xyz 
 'x, y, z' 
 '-x, y+1/2, -z+1/2' 
 '-x, -y, -z' 
 'x, -y-1/2, z-1/2' 
 
_cell_length_a    14.3855 
_cell_length_b    15.1185 
_cell_length_c    19.0966 
_cell_angle_alpha  90.000 
_cell_angle_beta  118.221 
_cell_angle_gamma  90.000 
 
_shelx_F_squared_multiplier     1.000 
 
loop_ 
 _refln_index_h 
 _refln_index_k 
 _refln_index_l 
 _refln_F_squared_calc 
 _refln_F_squared_meas 
 _refln_F_squared_sigma 
 _refln_observed_status 
   2   0   0   111610.05   126520.66   2114.46 o 
   3   0   0    31542.97    36416.63    629.93 o 
   4   0   0     5186.00     6095.67    203.48 o 
   5   0   0    15180.60    14598.14    413.98 o 
   6   0   0    82627.07    92548.96   2227.33 o 
   7   0   0    54479.59    54486.06   1369.88 o 
   8   0   0   125508.42   130444.18   3133.75 o 
   9   0   0      320.85      623.37    105.98 o 
  10   0   0    17952.54    18712.44    415.74 o 
  11   0   0     1582.62     1644.92    101.94 o 
  12   0   0     7892.60     7756.08    346.57 o 
  13   0   0     5816.05     6282.74    223.33 o 
  14   0   0     3180.85     3202.59    166.84 o 
  15   0   0    21772.18    22308.79    755.05 o 
  16   0   0    16570.29    17458.54    657.58 o 
  17   0   0     1056.26      976.96    171.02 o 
   1   1   0   117183.65   131779.31   3133.02 o 
   2   1   0    25686.20    29782.24    323.09 o 
   3   1   0    10818.70    11636.50    158.50 o 
   4   1   0      273.22      259.16     21.63 o 
   5   1   0     1858.71     1833.20     71.97 o 
   6   1   0    26916.70    26738.44    377.88 o 
   7   1   0    58661.50    61932.39    834.05 o 
   8   1   0     2642.14     2387.97     54.74 o 
   9   1   0    42585.11    44196.07    554.77 o 
  10   1   0      655.21      598.86     29.49 o 
  11   1   0     6537.62     6986.55    107.88 o 
  12   1   0      343.34      385.08     82.35 o 
  13   1   0      207.81      204.29     53.06 o 
  14   1   0     4139.93     4408.74    475.25 o 
  15   1   0     2038.38     2309.57    152.29 o 
  16   1   0     6236.26     6323.92    251.62 o 
  17   1   0     2309.64     2557.95    248.62 o 
   0   2   0     2932.33     3164.09    117.04 o 
   1   2   0     2068.53     2620.49     37.11 o 
   2   2   0    10806.77    11704.10    127.46 o 
   3   2   0    58334.11    67946.73    727.24 o 
   4   2   0     4156.05     4462.83     78.90 o 
   5   2   0     8470.13     9018.65    138.75 o 
   6   2   0    31979.29    34693.21    382.33 o 
   7   2   0     3548.29     3483.44     64.14 o 
   8   2   0     3809.00     4054.29    126.89 o 
   9   2   0     5913.87     5595.19     94.58 o 
  10   2   0    10332.30    10460.98    178.67 o 
  11   2   0     4391.40     4647.45     90.73 o 
  12   2   0       11.47       29.98     22.56 o 
  13   2   0     2541.73     2499.07    101.52 o 
  14   2   0     1368.09     1531.37    122.19 o 
  15   2   0      189.45      226.15    111.80 o 
  16   2   0      446.57      518.14     60.20 o 
  17   2   0     1371.99     1284.32    154.99 o 
  18   2   0     4044.57     4131.75    143.96 o 
   1   3   0    11613.05    13698.35    177.82 o 
   2   3   0      937.45     1167.75     48.95 o 
   3   3   0    15184.87    17012.90    200.59 o 
   4   3   0     5098.80     5518.54     81.40 o 
   5   3   0     2907.54     2472.75     47.77 o 
   6   3   0    12939.71    13484.12    168.46 o 
   7   3   0     3733.31     3851.67     62.11 o 
   8   3   0     2318.35     2451.97     65.91 o 
   9   3   0     3601.34     3446.46     56.82 o 
  10   3   0      658.58      653.05     21.12 o 
  11   3   0       79.62       73.43     15.08 o 
  12   3   0     7057.44     6935.45    117.78 o 
  13   3   0     2747.11     2800.19     71.67 o 
  14   3   0     2022.17     2078.34     61.88 o 
  15   3   0     4875.37     5003.61    132.36 o 
  16   3   0      180.89      109.53     49.61 o 
  17   3   0      159.51      203.76     52.17 o 
  18   3   0       10.73       57.24     50.84 o 
  19   3   0      292.05      267.60     68.01 o 
  20   3   0      294.16      260.47     72.11 o 
   0   4   0     3117.83     3787.63     96.24 o 
   1   4   0     3540.75     3830.80    113.66 o 
   2   4   0       62.31       99.73     27.29 o 
   3   4   0     9909.52    10640.07    121.37 o 
   4   4   0     1532.97     1403.92     31.43 o 
   5   4   0     1532.53     1641.76     41.85 o 
   6   4   0      658.97      831.89     25.85 o 
   7   4   0     5553.04     5245.98     65.66 o 
   8   4   0     7428.96     7507.44    100.07 o 
   9   4   0     3223.32     3223.57     52.32 o 
  10   4   0       37.04       66.12     15.94 o 
  11   4   0     2005.77     2100.21     47.82 o 
  12   4   0      206.89      202.22     27.61 o 
  13   4   0       16.27       24.17     25.41 o 
  14   4   0      120.37       55.46     27.72 o 
  15   4   0      932.83      962.27     65.40 o 
  16   4   0      107.65       83.96     46.75 o 
  17   4   0      169.10      239.81     66.26 o 
  18   4   0       78.88       59.92     55.81 o 
  19   4   0      505.34      608.89    104.51 o 
  20   4   0      328.96      488.55     84.97 o 
   1   5   0     7646.97     7958.22    101.64 o 
   2   5   0     6039.23     6552.95    129.48 o 
   3   5   0    56001.96    59604.89   1025.05 o 
   4   5   0     7678.25     7690.91     95.61 o 
   5   5   0     9693.06    10436.23    102.70 o 
   6   5   0    11455.30    12464.67    129.02 o 
   7   5   0      822.25      989.03     28.76 o 
   8   5   0      583.30      536.64     21.60 o 
   9   5   0     7361.97     7621.31    101.27 o 
  10   5   0     4984.79     5159.17    112.55 o 
  11   5   0     5401.24     5186.75     81.09 o 
  12   5   0     1401.39     1363.23     42.83 o 
  13   5   0     8672.21     8753.33    128.17 o 
  14   5   0      435.77      524.65     34.81 o 
  15   5   0      432.55      321.01     39.67 o 
  16   5   0     2100.67     2013.54     86.62 o 
  17   5   0     1398.44     1451.86    124.76 o 
  18   5   0      751.85      811.87     57.73 o 
  19   5   0        5.34       44.28     60.61 o 
  20   5   0      291.87      183.55     82.14 o 
   0   6   0     4029.00     3998.72     81.63 o 
   1   6   0    22162.56    22129.97    227.39 o 
   2   6   0    18343.45    18704.31    195.72 o 
   3   6   0     2039.22     2128.25     82.27 o 
   4   6   0     1267.91     1285.54     37.17 o 
   5   6   0     6365.94     6842.48     83.65 o 
   6   6   0    12302.22    12333.98    122.55 o 
   7   6   0     7260.57     7553.95     84.12 o 
   8   6   0      916.12      899.85     24.21 o 
   9   6   0    15017.39    15069.11    175.34 o 
  10   6   0     2873.61     2966.71     60.93 o 
  11   6   0     1669.72     1630.40     51.33 o 
  12   6   0      862.21      847.46     38.80 o 
  13   6   0      165.51      157.63     28.27 o 
  14   6   0      748.16      728.30     42.51 o 
  15   6   0      178.34      123.40     31.58 o 
  16   6   0      159.38      127.74     44.24 o 
  17   6   0      821.72      897.91     83.79 o 
  18   6   0      689.12      657.95     80.42 o 
  19   6   0        7.55      -43.58     43.58 o 
   1   7   0       79.59       41.35     13.20 o 
   2   7   0     5949.54     5926.11     72.36 o 
   3   7   0       74.24       67.01      9.52 o 
   4   7   0    11886.99    11901.00    137.81 o 
   5   7   0     1971.27     1895.19     49.08 o 
   6   7   0     3945.97     3679.75     59.91 o 
   7   7   0     6363.72     6671.85     88.31 o 
   8   7   0       51.89       48.60     24.79 o 
   9   7   0      611.78      553.75     26.40 o 
  10   7   0     2098.29     2005.34     46.59 o 
  11   7   0      981.31     1068.89     51.78 o 
  12   7   0     5036.25     5152.12     98.01 o 
  13   7   0     1620.47     1567.75     61.84 o 
  14   7   0      534.05      490.48     41.81 o 
  15   7   0      571.12      549.83     44.91 o 
  16   7   0      215.40      168.40     47.92 o 
  17   7   0      281.94      158.54     50.19 o 
  18   7   0      164.77       31.52     48.17 o 
  19   7   0      664.17      587.09    149.18 o 
   0   8   0    18221.67    20098.82    305.69 o 
   1   8   0     7500.87     7551.45     91.38 o 
   2   8   0     8035.52     8092.11     88.37 o 
   3   8   0    19130.18    19265.59    167.03 o 
   4   8   0      768.33      863.64     32.46 o 
   5   8   0     6143.69     5766.23     86.13 o 
   6   8   0     1861.28     1786.78     52.14 o 
   7   8   0      925.28     1047.98     39.13 o 
   8   8   0     3572.02     3855.90     74.62 o 
   9   8   0      504.05      482.21     31.78 o 
  10   8   0     4680.18     4605.35    102.21 o 
  11   8   0     5863.26     5993.41    123.21 o 
  12   8   0       30.08        9.76     22.77 o 
  13   8   0     1487.17     1412.31     52.82 o 
  14   8   0       19.40       -7.52     25.65 o 
  15   8   0      825.68      653.37     44.05 o 
  16   8   0      855.10      740.09     68.31 o 
  17   8   0      738.87      790.96     71.97 o 
  18   8   0     1287.30     1322.12     97.18 o 
  19   8   0      932.58     1110.66     83.94 o 
   1   9   0     6363.57     6897.16     88.58 o 
   2   9   0       17.57       29.08     12.18 o 
   3   9   0     3437.03     3301.20     43.14 o 
   4   9   0     8428.55     8031.40     91.43 o 
   5   9   0     4218.80     4300.64     68.27 o 
   6   9   0      497.64      496.59     30.37 o 
   7   9   0     1491.77     1517.82     60.09 o 
   8   9   0        6.46       -3.68     20.24 o 
   9   9   0       39.48       54.83     23.63 o 
  10   9   0      766.17      757.90     55.34 o 
  11   9   0      340.45      327.18     35.67 o 
  12   9   0     1797.01     1709.23    123.52 o 
  13   9   0     1027.36     1061.96     58.02 o 
  14   9   0      799.75      749.27     57.77 o 
  15   9   0      568.57      500.18     95.90 o 
  16   9   0      322.30      362.96     96.46 o 
  17   9   0      141.31       95.45     59.01 o 
  18   9   0      103.74       -0.31     56.76 o 
  19   9   0       12.72      -46.29     85.26 o 
   0  10   0       84.22       64.02     25.96 o 
   1  10   0      369.91      410.50     22.35 o 
   2  10   0     6789.88     6881.17     94.86 o 
   3  10   0    19208.83    19317.30    175.79 o 
   4  10   0     1047.43     1028.79     36.37 o 
   5  10   0     9252.98     9584.61    119.85 o 
   6  10   0      113.56      142.35     26.51 o 
   7  10   0      456.57      397.45     36.39 o 
   8  10   0      216.98      180.34     29.73 o 
   9  10   0       15.04      -27.75     27.75 o 
  10  10   0     7722.25     7719.74    150.05 o 
  11  10   0     3310.57     3153.19     94.79 o 
  12  10   0     1382.22     1440.86    130.23 o 
  13  10   0     1188.84     1129.64     62.97 o 
  14  10   0      122.00      118.59     43.50 o 
  15  10   0      114.17      107.37     56.39 o 
  16  10   0       58.38       51.45     58.95 o 
  17  10   0      466.27      432.66     77.26 o 
  18  10   0     1145.82     1283.26     99.72 o 
   1  11   0     6362.46     6640.16     81.64 o 
   2  11   0     1993.55     2129.04     45.03 o 
   3  11   0    10114.55    10063.46    106.50 o 
   4  11   0    49174.89    49820.05    427.42 o 
   5  11   0     2774.13     2864.55     61.51 o 
   6  11   0     4094.53     4087.92     81.52 o 
   7  11   0      212.83      287.55     34.34 o 
   8  11   0     5229.99     5446.33    109.74 o 
   9  11   0     1948.17     1829.84     75.36 o 
  10  11   0      406.10      493.41     65.68 o 
  11  11   0     8558.48     8720.44    167.92 o 
  12  11   0     9086.36     9443.17    180.46 o 
  13  11   0       55.79       63.20     41.39 o 
  14  11   0      494.04      467.37     57.12 o 
  15  11   0     1611.00     1760.84    107.72 o 
  16  11   0     2079.30     2016.97    119.73 o 
  17  11   0     1067.43     1206.00    125.22 o 
  18  11   0        8.33       35.64     68.44 o 
   0  12   0     5998.69     5895.59    117.41 o 
   1  12   0     4343.60     4352.54     65.42 o 
   2  12   0    13777.67    13811.21    139.36 o 
   3  12   0    50570.34    50730.02    411.31 o 
   4  12   0     1834.36     1794.96     46.31 o 
   5  12   0    32405.98    32556.08    322.26 o 
   6  12   0       70.64       68.85     25.99 o 
   7  12   0     4893.43     5001.60     95.83 o 
   8  12   0     2161.40     2303.23     97.67 o 
   9  12   0      156.89      166.47     40.49 o 
  10  12   0    10869.62    10452.02    192.23 o 
  11  12   0    12938.75    13021.19    225.75 o 
  12  12   0     3847.96     3703.20    123.33 o 
  13  12   0     7839.87     7885.31    183.71 o 
  14  12   0     1149.19      980.04     80.73 o 
  15  12   0     2645.49     2645.52    135.33 o 
  16  12   0       78.12       68.92     67.05 o 
  17  12   0      180.89      220.28    134.67 o 
   1  13   0     6210.13     6316.95     98.98 o 
   2  13   0    24936.52    24892.99    225.77 o 
   3  13   0        8.63       36.68     17.54 o 
   4  13   0     9323.08     9422.21    117.02 o 
   5  13   0     1960.11     1975.59     57.39 o 
   6  13   0    10915.44    10913.79    158.28 o 
   7  13   0     1682.68     1704.15     67.88 o 
   8  13   0     1074.74      789.84     58.34 o 
   9  13   0     3819.65     3503.53    108.81 o 
  10  13   0     6174.47     6173.98    146.02 o 
  11  13   0     1184.87     1227.21    105.29 o 
  12  13   0     2571.91     2769.56    114.37 o 
  13  13   0     5616.28     5834.24    162.45 o 
  14  13   0     5175.93     5642.31    243.41 o 
  15  13   0       41.90       46.15     67.53 o 
  16  13   0       76.53      -19.26     69.69 o 
  17  13   0      995.13      916.40    107.78 o 
   0  14   0    11789.93    11168.99    218.32 o 
   1  14   0    10588.17    10631.88    149.06 o 
   2  14   0      508.22      574.83     33.45 o 
   3  14   0     5834.89     5724.80     79.34 o 
   4  14   0       91.41      127.72     23.44 o 
   5  14   0     8513.93     8588.81    126.84 o 
   6  14   0      327.55      258.43     37.50 o 
   7  14   0    11094.90    11316.95    185.17 o 
   8  14   0     6526.84     6634.36    164.13 o 
   9  14   0     4162.11     4004.00    120.75 o 
  10  14   0      227.01      287.30     79.54 o 
  11  14   0     1010.47      973.27     77.68 o 
  12  14   0      988.08      991.10     79.99 o 
  13  14   0     2181.62     2262.36    168.90 o 
  14  14   0       78.97       64.93     70.26 o 
  15  14   0     1272.12     1334.10    113.85 o 
  16  14   0      584.41      601.10     95.98 o 
   1  15   0       32.34       51.80     27.11 o 
   2  15   0      551.56      565.50     35.57 o 
   3  15   0      176.98      148.36     30.19 o 
   4  15   0      152.35       68.60     24.91 o 
   5  15   0       54.41       34.70     28.19 o 
   6  15   0      547.72      467.02     55.21 o 
   7  15   0      364.98      343.26     47.71 o 
   8  15   0        2.66      -36.70     36.70 o 
   9  15   0      279.14      197.04     56.61 o 
  10  15   0        1.50      -36.60     46.59 o 
  11  15   0       15.86      -50.39     50.39 o 
  12  15   0      124.14       49.26     57.38 o 
  13  15   0       36.66      -20.34     68.71 o 
  14  15   0       29.22       63.60     75.10 o 
  15  15   0      171.49      166.32     85.65 o 
  16  15   0       13.33       96.54     84.95 o 
   0  16   0      408.35      259.82     50.98 o 
   1  16   0     1938.80     1861.15     63.04 o 
   2  16   0      522.47      461.08     37.83 o 
   3  16   0       36.68       25.96     28.64 o 
   4  16   0      296.17      268.30     38.63 o 
   5  16   0        9.21       11.54     31.92 o 
   6  16   0      670.16      649.80     49.81 o 
   7  16   0     1976.78     1946.56     82.15 o 
   8  16   0      964.43     1017.40     72.60 o 
   9  16   0      324.33      165.29     67.55 o 
  10  16   0      412.54      516.73     96.45 o 
  11  16   0      458.63      446.55     71.41 o 
  12  16   0      430.08      365.68     87.76 o 
  13  16   0      107.43      151.90     82.32 o 
  14  16   0      259.87      264.62    116.58 o 
  15  16   0      181.60       87.12     87.64 o 
   1  17   0      157.41      146.13     33.19 o 
   2  17   0     2430.62     2337.79     68.93 o 
   3  17   0       66.82       38.84     34.39 o 
   4  17   0      904.62      944.81     70.61 o 
   5  17   0     3457.02     3516.42    130.25 o 
   6  17   0     2602.67     2707.03     93.39 o 
   7  17   0      158.97      156.87     51.23 o 
   8  17   0       64.80      -44.84     44.84 o 
   9  17   0       23.07      -58.82     58.82 o 
  10  17   0     1827.56     1920.82    110.89 o 
  11  17   0        0.28      -45.70     72.84 o 
  12  17   0       38.19      -32.03     77.36 o 
  13  17   0     1466.16     1479.12    128.68 o 
  14  17   0      968.69     1078.43    155.20 o 
   0  18   0     2073.94     1774.02     93.11 o 
   1  18   0       44.73       84.47     33.68 o 
   2  18   0       13.54      -39.29     39.29 o 
   3  18   0      601.16      538.40     54.21 o 
   4  18   0       80.77       81.88     53.96 o 
   5  18   0       48.07      -60.51     61.18 o 
   6  18   0      257.42      100.64    121.10 o 
   7  18   0      307.50      333.56    110.02 o 
   8  18   0      753.32      695.33    158.50 o 
   9  18   0       19.01       -9.34     61.72 o 
  10  18   0        3.43      -78.39     78.39 o 
  11  18   0      208.09      433.99    200.02 o 
  12  18   0      396.80      403.76    166.41 o 
  13  18   0      381.40      219.25     93.65 o 
  14  18   0       92.16      115.33    105.86 o 
   1  19   0     1989.19     1980.60     70.67 o 
   2  19   0      160.87      128.32     45.79 o 
   3  19   0      243.51      309.38    106.39 o 
   4  19   0     4526.65     4226.38    181.34 o 
   5  19   0      323.71      332.12     90.75 o 
   6  19   0      281.15      250.59     65.89 o 
   7  19   0     2658.69     2658.57    193.02 o 
   8  19   0       65.15      -19.46     77.44 o 
   9  19   0      859.25      780.28     89.56 o 
  10  19   0      272.00      182.45     73.86 o 
  11  19   0      434.62      421.29    171.89 o 
  12  19   0     1194.11     1054.44    138.95 o 
  13  19   0      207.61      258.72    101.16 o 
   0  20   0     3812.91     3989.58    157.76 o 
   1  20   0      362.68      373.72     50.96 o 
   2  20   0      536.85      423.57     62.55 o 
   3  20   0      605.31      764.22     70.51 o 
   4  20   0        4.64      -30.99     69.99 o 
   5  20   0      180.84      156.23     79.30 o 
   6  20   0      732.92      688.22     98.52 o 
   7  20   0      186.80      114.25    108.03 o 
   8  20   0     1698.68     1805.90    141.32 o 
   9  20   0        8.47       18.99     85.13 o 
  10  20   0       10.86      -24.83     85.07 o 
  11  20   0      242.56      227.43    101.67 o 
   1  21   0      119.27      114.59     57.49 o 
   2  21   0      234.45      265.95     62.01 o 
   3  21   0      273.29      239.25     80.47 o 
   4  21   0       16.37      -63.58     72.17 o 
   5  21   0      430.75      340.14     92.66 o 
   6  21   0      336.27      350.41     91.97 o 
   7  21   0       24.15      -18.90     91.28 o 
   8  21   0        3.26      -81.74     81.74 o 
   9  21   0       11.05      -82.71     86.40 o 
  10  21   0      406.28      329.82    110.12 o 
   0  22   0     2942.95     2832.82    207.61 o 
   1  22   0     1060.35     1127.74    166.19 o 
   2  22   0        4.01       11.13     56.10 o 
   3  22   0        5.23       28.21     75.69 o 
   4  22   0      478.02      404.38     93.67 o 
   5  22   0       78.91      128.21     84.98 o 
   6  22   0       27.21      -73.88     73.88 o 
   7  22   0      728.87      649.40    110.85 o 
   8  22   0     1663.85     1971.09    201.46 o 
   9  22   0       58.70       98.40    136.32 o 
   1  23   0     2604.88     2871.81    121.21 o 
   2  23   0      885.00      712.16    101.45 o 
   3  23   0      549.88      597.39    178.61 o 
   4  23   0      591.08      645.11    115.48 o 
   5  23   0        8.39      -31.87     81.49 o 
   6  23   0     1227.47      981.75    128.11 o 
   7  23   0     1768.94     1976.21    149.81 o 
   0  24   0     1745.38     1971.09    180.95 o 
   1  24   0      131.00      132.58     76.30 o 
   2  24   0     3224.00     3686.74    172.62 o 
   3  24   0      910.53      924.66    110.67 o 
   4  24   0        5.24      -83.49    101.18 o 
 -17   1   1      528.55      623.52    153.18 o 
 -16   1   1     2519.99     2561.78    449.65 o 
 -15   1   1     2366.21     2549.41    127.35 o 
 -14   1   1     5571.91     5940.10    182.27 o 
 -13   1   1      336.40      403.11    107.16 o 
 -12   1   1     1317.28     1448.93    109.43 o 
 -11   1   1     1450.73     1490.42     60.18 o 
 -10   1   1    17985.40    18749.56    240.14 o 
  -9   1   1      189.50      315.46     20.83 o 
  -8   1   1    13188.74    13718.20    176.63 o 
  -7   1   1     6307.00     5558.53     85.20 o 
  -6   1   1    17002.18    18024.53    293.04 o 
  -5   1   1     1411.30     1376.04     48.35 o 
  -4   1   1     5754.26     6727.03    105.72 o 
  -3   1   1    22548.55    24784.27    278.54 o 
  -2   1   1    29709.63    33351.65    334.15 o 
   0   1   1    19796.92    22615.52    280.96 o 
   1   1   1    51330.05    59208.72    709.83 o 
   2   1   1    28748.07    33917.77    366.84 o 
   3   1   1    12724.91    14847.79    174.59 o 
   4   1   1    26188.78    31732.63    397.13 o 
   5   1   1    85775.29    93361.26   1576.92 o 
   6   1   1     6901.58     7704.26    187.80 o 
   7   1   1    20408.22    21171.29    311.64 o 
   8   1   1      556.71      625.25     31.04 o 
   9   1   1     5274.44     5536.74    102.74 o 
  10   1   1     8665.27     9457.44    146.87 o 
  11   1   1      786.90      809.29     40.81 o 
  12   1   1     3885.58     3813.61     88.71 o 
  13   1   1    17223.73    17278.47    370.45 o 
  14   1   1      978.34     1185.54     91.77 o 
  15   1   1       98.49      163.76     74.71 o 
  16   1   1      169.95      128.32     78.21 o 
  17   1   1       52.68       25.92     76.21 o 
  18   1   1        8.20      -42.18    117.50 o 
 -18   2   1      212.55      478.24    146.91 o 
 -17   2   1     2599.65     2347.20    234.41 o 
 -16   2   1     1718.87     1535.89    198.02 o 
 -15   2   1     1824.42     1633.48    236.28 o 
 -14   2   1     1945.31     2131.46    176.19 o 
 -13   2   1    18695.55    19097.66    454.96 o 
 -12   2   1      219.52      193.17     27.17 o 
 -11   2   1     3701.08     3701.50    101.11 o 
 -10   2   1     9670.40    10399.46    140.97 o 
  -9   2   1    16982.40    17072.70    201.86 o 
  -8   2   1     5908.41     5342.37     81.77 o 
  -7   2   1     5639.70     5730.84     87.96 o 
  -6   2   1    15194.27    15110.35    182.29 o 
  -5   2   1    29819.38    31775.79    404.21 o 
  -4   2   1    42022.13    45965.48    562.11 o 
  -3   2   1     5253.60     5478.89     82.58 o 
  -2   2   1    62279.07    72741.84    619.26 o 
  -1   2   1    46929.65    53364.28    520.55 o 
   0   2   1    30183.32    35030.84    383.09 o 
   1   2   1      976.15      884.42     16.74 o 
   2   2   1    18727.88    21698.27    242.92 o 
   3   2   1      167.07      396.61     23.66 o 
   4   2   1     4718.99     4740.91     83.39 o 
   5   2   1      480.88      651.30     27.39 o 
   6   2   1    31447.43    31250.06    387.58 o 
   7   2   1    30022.48    31092.91    390.95 o 
   8   2   1     2152.44     2298.12     59.48 o 
   9   2   1      161.65      222.52     23.14 o 
  10   2   1     1918.96     1917.62     63.05 o 
  11   2   1     1878.70     1820.01     73.23 o 
  12   2   1    15503.23    16142.42    281.55 o 
  13   2   1      373.25      273.02     65.58 o 
  14   2   1     9751.51     9781.23    153.76 o 
  15   2   1     1319.78     1274.38     68.28 o 
  16   2   1       24.04      -13.28     36.97 o 
  17   2   1       14.87       44.85     53.88 o 
  18   2   1        9.01       -5.85     65.72 o 
  19   2   1     1861.52     2215.36    124.28 o 
 -20   3   1     3489.72     3642.98    161.33 o 
 -19   3   1       21.36       77.01     56.73 o 
 -18   3   1     1055.10     1037.78     79.57 o 
 -17   3   1      755.39      855.21     76.82 o 
 -16   3   1      296.04      224.66     81.57 o 
 -15   3   1      932.29      816.75     54.50 o 
 -14   3   1     2754.81     2811.42     82.14 o 
 -13   3   1    10975.34    11586.34    161.26 o 
 -12   3   1    14054.49    14535.66    189.28 o 
 -11   3   1     1698.32     1880.00     61.18 o 
 -10   3   1    14220.45    14465.01    150.74 o 
  -9   3   1      219.42      217.75     14.41 o 
  -8   3   1      673.53      626.85     25.00 o 
  -7   3   1    12034.01    12329.35    138.92 o 
  -6   3   1     5756.77     6404.02     93.77 o 
  -5   3   1    63676.03    69333.33    840.40 o 
  -4   3   1    91844.03    99152.55   1182.12 o 
  -3   3   1    10386.94    12200.74    121.32 o 
  -2   3   1    70554.52    79477.61    841.34 o 
  -1   3   1    13830.18    16054.90    183.99 o 
   0   3   1     3177.42     3707.39     60.63 o 
   1   3   1      370.90      491.71     17.11 o 
   2   3   1     2503.36     3001.70     48.43 o 
   3   3   1    68859.19    75533.33    898.63 o 
   4   3   1    24957.87    27632.49    352.61 o 
   5   3   1    24235.77    24989.67    314.85 o 
   6   3   1     2740.86     2659.30     54.23 o 
   7   3   1     4150.56     3926.17     80.10 o 
   8   3   1     5608.74     5875.99     83.04 o 
   9   3   1    10016.17    10560.38    131.48 o 
  10   3   1     5653.31     5789.87    126.64 o 
  11   3   1    23853.87    25424.86    327.98 o 
  12   3   1       27.61       61.18     17.39 o 
  13   3   1     8695.21     8748.31    235.78 o 
  14   3   1      230.59      243.15     35.27 o 
  15   3   1     1056.40      958.76     50.86 o 
  16   3   1     1105.55     1010.87     99.88 o 
  17   3   1      186.93      131.76     51.91 o 
  18   3   1     1142.23     1273.11    101.33 o 
  19   3   1     3537.14     3810.47    156.05 o 
  20   3   1      213.69      200.99     72.58 o 
 -20   4   1        7.31       95.48     71.87 o 
 -19   4   1     3358.83     3535.45    167.48 o 
 -18   4   1     1324.84     1236.28     98.58 o 
 -17   4   1      811.65      952.66     85.80 o 
 -16   4   1      570.88      577.01    172.12 o 
 -15   4   1     1560.56     1623.02    117.48 o 
 -14   4   1      339.72      301.35     62.32 o 
 -13   4   1     8656.84     8490.49    231.54 o 
 -12   4   1     2421.08     2631.35     54.16 o 
 -11   4   1    18575.40    19287.01    209.85 o 
 -10   4   1     2851.61     2981.87     57.63 o 
  -9   4   1     1305.94     1325.20     31.61 o 
  -8   4   1      183.49      112.48     15.68 o 
  -7   4   1     3552.12     3624.64     55.57 o 
  -6   4   1     2201.19     2095.63     40.48 o 
  -5   4   1     5982.85     5499.01     81.58 o 
  -4   4   1    34687.71    37964.73    417.76 o 
  -3   4   1   122390.65   136793.75   1452.98 o 
  -2   4   1    46749.39    52092.57    620.45 o 
  -1   4   1     4645.55     5041.51     81.33 o 
   0   4   1     3254.72     3193.60     67.93 o 
   1   4   1      360.01      418.72     21.02 o 
   2   4   1    56690.90    62624.73    749.62 o 
   3   4   1    22172.60    25413.12    261.98 o 
   4   4   1    33091.39    34607.52    299.46 o 
   5   4   1    13697.71    13897.70    152.34 o 
   6   4   1       20.51       73.61     15.86 o 
   7   4   1    12526.07    13066.63    134.67 o 
   8   4   1    11617.48    11547.00    123.75 o 
   9   4   1     4091.19     4150.05     75.37 o 
  10   4   1     8552.86     8880.99    114.65 o 
  11   4   1      604.24      673.55     35.64 o 
  12   4   1     9480.21     9485.73    192.62 o 
  13   4   1      918.52     1024.78     58.88 o 
  14   4   1      217.07      227.69     33.61 o 
  15   4   1     2385.62     2402.56    120.62 o 
  16   4   1      823.85      779.33     79.74 o 
  17   4   1      862.09      852.29     88.61 o 
  18   4   1     3385.03     3323.85    218.67 o 
  19   4   1       89.57      175.71     66.70 o 
 -20   5   1      628.13      702.57    100.35 o 
 -19   5   1       31.79      -17.28     68.33 o 
 -18   5   1        9.27      -10.77     35.76 o 
 -17   5   1       75.71       47.44     58.07 o 
 -16   5   1      481.94      399.98     40.30 o 
 -15   5   1     1207.49     1255.61     59.18 o 
 -14   5   1      596.03      533.36     46.86 o 
 -13   5   1       67.56       70.26     21.64 o 
 -12   5   1     6129.67     6355.09     94.08 o 
 -11   5   1        1.85      -12.67     16.08 o 
 -10   5   1     5608.77     5828.96     85.38 o 
  -9   5   1     2259.39     2518.65     46.12 o 
  -8   5   1     4677.40     4699.50     64.98 o 
  -7   5   1     1559.90     1923.29     41.25 o 
  -6   5   1     3114.64     3351.49     40.66 o 
  -5   5   1     7374.67     7972.05     89.28 o 
  -4   5   1    14660.57    14469.85    181.22 o 
  -3   5   1     5776.14     5718.21    107.27 o 
  -2   5   1     8238.60     9630.70    119.05 o 
  -1   5   1     9650.62    10650.50    118.74 o 
   0   5   1      201.84      278.48     14.18 o 
   1   5   1     4396.00     5065.59     64.43 o 
   2   5   1     4381.09     4875.78     80.54 o 
   3   5   1    43270.86    45756.63    653.01 o 
   4   5   1    49088.62    50549.87    494.47 o 
   5   5   1       21.54       -0.90      8.07 o 
   6   5   1      673.97      670.92     21.82 o 
   7   5   1     4493.28     4499.50     62.33 o 
   8   5   1     2813.56     2754.73     48.08 o 
   9   5   1     4674.46     4996.77     77.50 o 
  10   5   1        8.06        6.72     16.43 o 
  11   5   1     6791.33     7031.73    101.13 o 
  12   5   1     6818.69     7140.80    114.55 o 
  13   5   1       23.23        3.07     22.59 o 
  14   5   1      453.41      490.92     33.69 o 
  15   5   1       83.82       64.92     27.91 o 
  16   5   1      287.10      305.94    107.53 o 
  17   5   1      437.72      481.16     63.42 o 
  18   5   1       14.85       -2.59     51.28 o 
  19   5   1     2312.19     2443.19    159.47 o 
 -20   6   1     1500.89     1686.67    139.92 o 
 -19   6   1      448.80      388.19     55.37 o 
 -18   6   1        0.07      -11.41     40.78 o 
 -17   6   1      200.26      131.04     44.24 o 
 -16   6   1      300.95      226.11     42.75 o 
 -15   6   1     3598.37     3547.48    100.08 o 
 -14   6   1      611.76      513.84     37.93 o 
 -13   6   1     1917.10     1865.21    102.13 o 
 -12   6   1     5975.29     6033.49     95.36 o 
 -11   6   1     5304.50     5422.45     87.52 o 
 -10   6   1     1378.02     1351.93     44.57 o 
  -9   6   1      379.72      322.06     23.56 o 
  -8   6   1     3125.25     3526.39     45.72 o 
  -7   6   1     8319.33     8813.83     94.49 o 
  -6   6   1     2113.14     1869.57     38.57 o 
  -5   6   1     6636.70     6776.85     82.85 o 
  -4   6   1    26324.46    28644.29    351.81 o 
  -3   6   1     3605.93     3799.69     94.23 o 
  -2   6   1      979.14     1004.30     27.32 o 
  -1   6   1     5574.07     6469.93     75.80 o 
   0   6   1     6481.80     6833.46     84.74 o 
   1   6   1    42980.30    45403.62    411.77 o 
   2   6   1     9779.34    10162.20    126.63 o 
   3   6   1    19986.69    20920.03    264.40 o 
   4   6   1    21807.17    23220.15    239.06 o 
   5   6   1     1809.23     1996.52     39.83 o 
   6   6   1     3071.89     3057.89     46.33 o 
   7   6   1      425.04      487.51     25.93 o 
   8   6   1    10941.89    11154.85    114.60 o 
   9   6   1     5335.82     5523.44     98.56 o 
  10   6   1        6.23      -17.01     17.01 o 
  11   6   1     1417.09     1388.71     48.83 o 
  12   6   1      325.80      333.52     38.25 o 
  13   6   1       15.34      -24.04     24.04 o 
  14   6   1       91.84      108.83     29.36 o 
  15   6   1      232.79      271.25     35.10 o 
  16   6   1     2578.50     2783.72    103.00 o 
  17   6   1      174.91      202.78     48.35 o 
  18   6   1       26.64      -32.28     44.67 o 
  19   6   1       60.52       -3.75     44.81 o 
 -20   7   1       58.30       26.28    106.65 o 
 -19   7   1      152.37       89.57     51.87 o 
 -18   7   1      251.89      309.70     71.95 o 
 -17   7   1       10.29      -28.71     42.34 o 
 -16   7   1      655.49      676.39     59.70 o 
 -15   7   1     1949.81     2148.70    107.07 o 
 -14   7   1     3562.18     3500.92     88.74 o 
 -13   7   1     2625.99     2453.65     73.34 o 
 -12   7   1      324.48      252.50     30.04 o 
 -11   7   1      106.08       70.17     18.63 o 
 -10   7   1      569.10      545.52     26.48 o 
  -9   7   1      524.74      568.11     32.67 o 
  -8   7   1     2624.77     2815.42     66.27 o 
  -7   7   1    11024.03    11014.29    125.41 o 
  -6   7   1    28429.38    29827.29    282.36 o 
  -5   7   1     9217.22     8986.15    172.06 o 
  -4   7   1     1899.38     2592.15     50.44 o 
  -3   7   1       12.96       25.41     11.03 o 
  -2   7   1    11593.70    11955.54    126.29 o 
  -1   7   1    22630.89    23052.04    223.16 o 
   0   7   1     1251.94     1241.05     32.70 o 
   1   7   1    22828.75    22619.86    218.61 o 
   2   7   1    14927.01    14861.76    139.82 o 
   3   7   1     5428.29     5485.73    126.41 o 
   4   7   1       13.98       30.94     15.70 o 
   5   7   1       27.87       29.56     15.27 o 
   6   7   1    23048.37    23552.50    232.05 o 
   7   7   1     4529.67     4786.61     72.11 o 
   8   7   1     2713.25     2661.14     52.84 o 
   9   7   1     5791.98     5717.75     82.92 o 
  10   7   1     1843.01     1771.80     47.15 o 
  11   7   1      455.75      430.27     30.06 o 
  12   7   1        1.79      -19.02     19.02 o 
  13   7   1     1656.66     1634.05     50.03 o 
  14   7   1     6405.05     6737.91    130.91 o 
  15   7   1     1617.36     1846.32     75.67 o 
  16   7   1      661.12      765.37     93.92 o 
  17   7   1      668.80      766.56     67.37 o 
  18   7   1      188.47       95.02     51.71 o 
  19   7   1       44.69      -14.44     54.43 o 
 -19   8   1      104.04       52.43     54.76 o 
 -18   8   1      898.47      870.62    165.97 o 
 -17   8   1      341.66      208.87     55.27 o 
 -16   8   1     1347.08     1364.46     82.91 o 
 -15   8   1      630.61      576.83     60.76 o 
 -14   8   1     1177.90     1164.88     66.07 o 
 -13   8   1      553.68      588.94     70.68 o 
 -12   8   1      235.65      244.07     34.85 o 
 -11   8   1       23.13       51.93     24.05 o 
 -10   8   1     9812.64     9963.48    137.76 o 
  -9   8   1      831.39      961.34     39.38 o 
  -8   8   1    10973.48    11004.69    143.29 o 
  -7   8   1     1076.29     1141.16     45.04 o 
  -6   8   1     5526.61     6131.10     90.48 o 
  -5   8   1      952.55     1042.31     37.32 o 
  -4   8   1     8794.99     8953.73     96.61 o 
  -3   8   1     2267.44     2613.83     38.76 o 
  -2   8   1     6962.81     6988.06     85.67 o 
  -1   8   1     8461.59     7764.83     93.90 o 
   0   8   1    19064.16    18767.76    190.02 o 
   1   8   1      557.26      602.37     22.28 o 
   2   8   1     4301.99     4518.69     54.08 o 
   3   8   1      730.42      707.25     23.41 o 
   4   8   1       83.25      114.49     20.65 o 
   5   8   1     6651.22     7360.97    101.24 o 
   6   8   1      173.14      258.33     24.11 o 
   7   8   1      471.46      454.27     33.73 o 
   8   8   1       10.79       35.72     24.34 o 
   9   8   1     2153.01     2315.59     77.27 o 
  10   8   1       43.41       43.71     21.92 o 
  11   8   1       24.78       51.41     22.99 o 
  12   8   1      147.45      120.40     25.47 o 
  13   8   1      146.87      173.20     30.15 o 
  14   8   1      130.47      163.11     34.33 o 
  15   8   1     3041.05     2981.46    131.83 o 
  16   8   1        1.97      -18.82     35.76 o 
  17   8   1      870.19     1039.55     80.09 o 
  18   8   1      368.92      311.68     61.51 o 
  19   8   1      180.42       67.07     58.96 o 
 -19   9   1      281.24      265.69     65.79 o 
 -18   9   1       86.23       98.38     68.31 o 
 -17   9   1     5674.93     6256.68    180.99 o 
 -16   9   1      105.07      106.55     52.43 o 
 -15   9   1     2191.68     2312.85    108.75 o 
 -14   9   1     1701.37     1819.79    106.51 o 
 -13   9   1     8804.96     8976.50    163.17 o 
 -12   9   1     3935.08     4013.80    101.42 o 
 -11   9   1      734.51      738.62    112.61 o 
 -10   9   1     5610.00     5856.46    101.40 o 
  -9   9   1    14066.35    14460.77    187.31 o 
  -8   9   1     2621.82     2725.15     70.10 o 
  -7   9   1    20972.02    20678.49    254.00 o 
  -6   9   1    13207.86    13738.70    165.81 o 
  -5   9   1    50119.75    51403.27    463.67 o 
  -4   9   1     8820.47     8204.65     93.44 o 
  -3   9   1     3000.87     3061.64     46.94 o 
  -2   9   1    14243.29    13691.73    129.59 o 
  -1   9   1    20214.92    21262.34    214.83 o 
   0   9   1    35149.71    35331.18    336.76 o 
   1   9   1     3774.66     3845.96     61.94 o 
   2   9   1    18074.43    17601.61    142.75 o 
   3   9   1    21070.31    21200.63    196.76 o 
   4   9   1    13833.53    14059.48    152.69 o 
   5   9   1      976.66     1064.16     38.78 o 
   6   9   1     8909.14     8919.98    134.68 o 
   7   9   1       90.44       56.63     23.78 o 
   8   9   1     9244.74     9238.03    131.45 o 
   9   9   1      218.84      203.29     31.02 o 
  10   9   1    16874.17    16909.24    228.04 o 
  11   9   1     9495.37     9718.40    210.77 o 
  12   9   1     2154.53     2147.83     94.23 o 
  13   9   1       70.35       15.87     33.48 o 
  14   9   1     1265.38     1131.68     65.52 o 
  15   9   1      867.94      855.89    109.42 o 
  16   9   1     4270.86     4459.99    153.30 o 
  17   9   1      372.76      412.18     67.62 o 
  18   9   1     1770.26     1700.79    102.67 o 
 -19  10   1      437.01      531.17     88.44 o 
 -18  10   1     5299.37     5506.40    180.77 o 
 -17  10   1      103.19       84.07    105.00 o 
 -16  10   1     4761.75     5126.76    168.01 o 
 -15  10   1      161.07       81.26     98.05 o 
 -14  10   1     2717.60     2717.58    119.04 o 
 -13  10   1      644.86      554.79     50.33 o 
 -12  10   1      554.65      489.95     47.59 o 
 -11  10   1     3772.64     3875.50    102.21 o 
 -10  10   1    18477.15    17817.58    262.69 o 
  -9  10   1      434.77      537.69     39.92 o 
  -8  10   1     7911.09     7943.31    132.08 o 
  -7  10   1     7833.80     7915.23    130.69 o 
  -6  10   1    10684.63    10761.29    143.26 o 
  -5  10   1     1321.04     1395.15     42.58 o 
  -4  10   1     5136.80     5163.70     65.20 o 
  -3  10   1    26716.73    26714.27    228.32 o 
  -2  10   1    20735.14    20221.03    182.38 o 
  -1  10   1     2988.66     3031.55     49.23 o 
   0  10   1      280.21      305.79     22.87 o 
   1  10   1    38204.48    37657.19    308.05 o 
   2  10   1    11257.38    11425.46    108.61 o 
   3  10   1     3847.59     3830.90     54.44 o 
   4  10   1     2413.87     2513.09     46.38 o 
   5  10   1     8242.67     8179.89    117.77 o 
   6  10   1     4371.57     4480.40     82.08 o 
   7  10   1     1981.99     2005.17     62.63 o 
   8  10   1     2124.38     2135.64     74.16 o 
   9  10   1    29439.56    29526.62    474.88 o 
  10  10   1      604.91      609.36     44.55 o 
  11  10   1     3246.31     3143.18     87.25 o 
  12  10   1      122.83      127.47     38.47 o 
  13  10   1      141.85      105.43     38.00 o 
  14  10   1        3.31      -37.88     37.88 o 
  15  10   1      204.96      108.16     46.84 o 
  16  10   1     3645.24     3747.36    271.79 o 
  17  10   1     5638.77     5965.71    380.42 o 
  18  10   1       32.08      -24.08     86.80 o 
 -18  11   1      151.14       82.73     67.63 o 
 -17  11   1     1377.85     1294.99    100.86 o 
 -16  11   1      307.96      351.52     76.86 o 
 -15  11   1     3820.69     3679.53    147.48 o 
 -14  11   1       30.98      -13.01     50.13 o 
 -13  11   1     1121.43     1042.28     87.87 o 
 -12  11   1      384.34      423.73     48.97 o 
 -11  11   1      247.96      186.21     41.34 o 
 -10  11   1     1804.90     1665.93     85.87 o 
  -9  11   1     8008.31     8091.48    141.09 o 
  -8  11   1     6325.18     6250.12    118.94 o 
  -7  11   1    11438.54    11461.56    202.21 o 
  -6  11   1     9416.71     9274.93    133.39 o 
  -5  11   1      994.35      923.75     37.65 o 
  -4  11   1       11.46      -17.05     17.05 o 
  -3  11   1      205.89      175.30     19.16 o 
  -2  11   1    15730.10    15291.71    147.71 o 
  -1  11   1     9844.32    10080.91    104.01 o 
   0  11   1    18099.21    18660.43    185.23 o 
   1  11   1     5622.46     5488.62     68.10 o 
   2  11   1     5036.60     5002.91     63.60 o 
   3  11   1     4096.80     3918.05     77.19 o 
   4  11   1       74.82      116.85     26.93 o 
   5  11   1      338.53      347.45     30.70 o 
   6  11   1     4968.92     4906.50     91.72 o 
   7  11   1       16.55       49.35     26.63 o 
   8  11   1     9225.25     9003.52    204.79 o 
   9  11   1      260.14      314.97     41.65 o 
  10  11   1     4446.60     4370.64    114.36 o 
  11  11   1      172.77      131.40     40.98 o 
  12  11   1       25.05      -35.64     35.64 o 
  13  11   1      262.56      235.34     69.16 o 
  14  11   1      744.07      564.19     61.44 o 
  15  11   1       25.58       53.29     48.57 o 
  16  11   1     1989.45     1981.31    119.90 o 
  17  11   1        4.56       11.39     77.34 o 
  18  11   1      950.98     1064.38    100.48 o 
 -18  12   1      713.76      764.98     95.70 o 
 -17  12   1      522.44      465.85     82.47 o 
 -16  12   1      323.23      327.22     93.96 o 
 -15  12   1        0.16       27.66     77.81 o 
 -14  12   1        0.37      -53.13     53.13 o 
 -13  12   1      132.69      109.20     48.91 o 
 -12  12   1      685.32      752.34     60.69 o 
 -11  12   1      908.78      982.26     63.53 o 
 -10  12   1     1991.15     1846.99     80.57 o 
  -9  12   1     4014.29     3888.04    108.31 o 
  -8  12   1     5177.71     5081.23    110.28 o 
  -7  12   1      477.39      402.21     39.64 o 
  -6  12   1      164.06      188.72     29.25 o 
  -5  12   1        3.99      -17.72     21.01 o 
  -4  12   1     2449.00     2541.24     54.84 o 
  -3  12   1     9445.33     9547.48    102.82 o 
  -2  12   1     4120.18     4082.21     60.74 o 
  -1  12   1     5919.12     5815.14     82.58 o 
   0  12   1    10289.70    10162.63    112.96 o 
   1  12   1     2885.21     2785.11     50.05 o 
   2  12   1      986.91     1046.49     36.91 o 
   3  12   1     1646.45     1678.77     46.09 o 
   4  12   1      576.82      561.55     33.94 o 
   5  12   1     1491.96     1459.90     48.41 o 
   6  12   1      244.57      170.91     29.32 o 
   7  12   1     2913.95     2747.75     88.73 o 
   8  12   1     2521.48     2462.09     88.34 o 
   9  12   1     1163.90     1168.32     65.12 o 
  10  12   1     2836.89     2680.95     96.53 o 
  11  12   1      400.23      390.61     51.73 o 
  12  12   1      207.82      161.89     50.35 o 
  13  12   1       26.98      -39.44     45.33 o 
  14  12   1      581.70      478.38     63.78 o 
  15  12   1     1725.90     1721.78     94.34 o 
  16  12   1      314.90      383.79     79.64 o 
  17  12   1      241.89      305.38     81.14 o 
 -17  13   1     1616.73     1568.84    118.07 o 
 -16  13   1      474.05      485.45     86.48 o 
 -15  13   1      248.12      210.90     76.42 o 
 -14  13   1       48.43      -40.53     76.00 o 
 -13  13   1      753.61      621.66     85.94 o 
 -12  13   1     1758.98     1760.53     90.78 o 
 -11  13   1      737.46      711.31     60.50 o 
 -10  13   1      568.77      581.26     56.72 o 
  -9  13   1     4772.88     4861.56    127.64 o 
  -8  13   1        2.60      -34.39     34.39 o 
  -7  13   1        6.37      -12.22     27.63 o 
  -6  13   1     1428.09     1403.40     55.25 o 
  -5  13   1     5000.01     5083.77    107.09 o 
  -4  13   1      424.18      482.21     35.94 o 
  -3  13   1      388.97      384.89     24.97 o 
  -2  13   1       74.82       75.98     20.25 o 
  -1  13   1      285.30      294.87     25.37 o 
   0  13   1     2004.94     2012.72     52.99 o 
   1  13   1     1819.54     1888.16     55.45 o 
   2  13   1    12545.08    12011.73    128.88 o 
   3  13   1     6832.31     6799.76     95.33 o 
   4  13   1        0.92       -6.38     16.78 o 
   5  13   1        1.50      -22.00     22.01 o 
   6  13   1      536.57      438.17     42.07 o 
   7  13   1       61.69      -18.43     30.90 o 
   8  13   1     3342.97     3402.70    106.45 o 
   9  13   1      445.17      428.77     51.21 o 
  10  13   1     4159.83     4219.79    122.84 o 
  11  13   1      470.05      484.81     60.68 o 
  12  13   1       23.11       82.54     52.06 o 
  13  13   1       79.74      -28.90     67.59 o 
  14  13   1       15.89      -39.82     51.39 o 
  15  13   1     1323.98     1389.03    109.93 o 
  16  13   1      897.60     1087.53    105.64 o 
  17  13   1      188.66      135.51     78.91 o 
 -17  14   1      546.82      671.36    127.68 o 
 -16  14   1     2381.84     2416.55    143.04 o 
 -15  14   1      156.11      199.89     76.87 o 
 -14  14   1     1815.67     1808.76    122.82 o 
 -13  14   1      556.63      442.00     82.41 o 
 -12  14   1      237.42      128.04     92.17 o 
 -11  14   1      947.96      855.83     74.44 o 
 -10  14   1      567.50      536.72     79.14 o 
  -9  14   1     5783.85     6132.17    148.79 o 
  -8  14   1     7827.29     7845.50    184.24 o 
  -7  14   1     2267.60     2292.41     74.64 o 
  -6  14   1     8548.66     8788.19    154.25 o 
  -5  14   1       62.28       59.52     26.17 o 
  -4  14   1      120.52      130.62     23.71 o 
  -3  14   1     1052.92      970.84     44.60 o 
  -2  14   1     1117.74     1010.46     38.75 o 
  -1  14   1    22151.82    21575.26    253.50 o 
   0  14   1     9975.67     9978.07    142.62 o 
   1  14   1     3926.33     4106.85     76.67 o 
   2  14   1     3356.60     3326.21     67.79 o 
   3  14   1     3340.90     3214.78     65.60 o 
   4  14   1     1663.58     1494.76     45.22 o 
   5  14   1      791.14      713.85     66.57 o 
   6  14   1      501.29      501.39     46.63 o 
   7  14   1    10362.90    10499.24    250.40 o 
   8  14   1     1575.77     1549.78     91.11 o 
   9  14   1     6794.40     6913.42    160.46 o 
  10  14   1      131.36      130.22     52.63 o 
  11  14   1     1342.89     1253.01     84.87 o 
  12  14   1      677.55      600.97     70.74 o 
  13  14   1      108.90      106.79     58.73 o 
  14  14   1     1158.40     1135.30    114.39 o 
  15  14   1     2584.87     2649.74    301.14 o 
  16  14   1        4.63      -57.79     73.31 o 
 -16  15   1      594.07      726.92    105.00 o 
 -15  15   1     5520.10     6389.50    226.34 o 
 -14  15   1      385.28      220.83    107.26 o 
 -13  15   1        0.14      -39.11     66.84 o 
 -12  15   1        9.06       19.75     68.18 o 
 -11  15   1       37.72       93.76     68.90 o 
 -10  15   1     1149.92     1009.66    125.10 o 
  -9  15   1     2791.89     2527.36    103.73 o 
  -8  15   1     6909.40     7010.36    143.97 o 
  -7  15   1    15125.62    15771.58    270.28 o 
  -6  15   1     1265.30     1225.05     52.62 o 
  -5  15   1        3.06        8.85     26.71 o 
  -4  15   1     1089.85     1084.71     45.89 o 
  -3  15   1       45.91      -10.22     21.32 o 
  -2  15   1    13675.38    13794.26    215.69 o 
  -1  15   1     2833.58     2852.86     72.04 o 
   0  15   1    18264.75    18281.68    225.93 o 
   1  15   1     9228.71     9009.67    135.81 o 
   2  15   1      676.64      723.16     37.14 o 
   3  15   1      644.71      527.79     39.07 o 
   4  15   1     1109.20     1000.30     45.17 o 
   5  15   1     3059.16     2867.04     80.28 o 
   6  15   1    11326.67    11593.92    207.12 o 
   7  15   1      788.17      854.80     59.28 o 
   8  15   1    10951.53    11060.30    215.94 o 
   9  15   1     1365.95     1255.28     85.50 o 
  10  15   1     1721.52     1550.92    107.14 o 
  11  15   1      156.95      106.95     83.23 o 
  12  15   1     1948.98     1897.94    106.34 o 
  13  15   1     1614.60     1720.75    103.85 o 
  14  15   1     3034.43     3142.40    168.17 o 
  15  15   1        0.39      -29.13     75.57 o 
 -15  16   1       18.48       49.65     80.87 o 
 -14  16   1      598.77      483.26     95.27 o 
 -13  16   1       74.33       15.24     73.56 o 
 -12  16   1      461.03      245.19    212.96 o 
 -11  16   1      186.71      260.28     82.27 o 
 -10  16   1     1067.86     1084.51    120.45 o 
  -9  16   1      779.11      671.87     89.05 o 
  -8  16   1     5157.01     5324.71    160.66 o 
  -7  16   1      519.90      476.03     53.24 o 
  -6  16   1     2718.90     2721.50    127.40 o 
  -5  16   1       10.42      -18.34     30.45 o 
  -4  16   1     1267.45     1176.02     51.98 o 
  -3  16   1       90.62       52.11     30.28 o 
  -2  16   1     1469.25     1496.51     67.26 o 
  -1  16   1     6939.82     6753.70    116.55 o 
   0  16   1     8010.76     8273.57    132.40 o 
   1  16   1      710.30      719.21     48.50 o 
   2  16   1      653.41      655.98     40.07 o 
   3  16   1      888.70      802.79     57.47 o 
   4  16   1       14.79      -25.48     25.48 o 
   5  16   1      488.48      540.41     46.86 o 
   6  16   1      341.49      303.59     47.99 o 
   7  16   1     7304.40     7190.26    150.05 o 
   8  16   1     3026.91     3051.36    109.09 o 
   9  16   1     3006.90     2728.00    121.89 o 
  10  16   1        4.06       10.42     57.32 o 
  11  16   1      608.64      562.74     75.97 o 
  12  16   1       11.82      -55.98     55.98 o 
  13  16   1     1193.51     1137.12    115.38 o 
  14  16   1        2.40        4.75     78.23 o 
  15  16   1     2416.13     2791.74    250.28 o 
 -15  17   1        2.83      -77.92     77.92 o 
 -14  17   1      215.98       20.58     82.84 o 
 -13  17   1       86.65      -21.41     77.33 o 
 -12  17   1      480.04      191.91     82.66 o 
 -11  17   1     3220.67     3252.67    173.25 o 
 -10  17   1        3.59      -79.36     82.08 o 
  -9  17   1     3315.97     3422.97    138.76 o 
  -8  17   1       49.89       49.17     56.20 o 
  -7  17   1        9.02      -42.55     50.15 o 
  -6  17   1     1175.36     1106.22     73.05 o 
  -5  17   1      892.17      772.74     74.59 o 
  -4  17   1     1008.99      960.57     82.32 o 
  -3  17   1     7101.01     6559.08    131.53 o 
  -2  17   1        0.54       -0.22     29.56 o 
  -1  17   1     1993.59     2053.29     67.60 o 
   0  17   1      129.95      162.48     33.36 o 
   1  17   1     1070.06     1027.99     50.50 o 
   2  17   1     1190.17     1099.24     58.78 o 
   3  17   1      340.99      331.52     42.38 o 
   4  17   1     4841.71     4851.72    165.86 o 
   5  17   1     2427.52     2288.48     96.95 o 
   6  17   1      639.30      588.51     67.63 o 
   7  17   1      837.30      767.95     68.11 o 
   8  17   1      293.83      266.90     63.18 o 
   9  17   1      125.85       75.54     61.97 o 
  10  17   1      203.85       80.66     64.04 o 
  11  17   1     1207.16     1091.04    163.96 o 
  12  17   1     1755.95     1844.38    174.95 o 
  13  17   1      246.79      304.03     93.78 o 
  14  17   1      459.48      303.84     97.48 o 
 -14  18   1      112.71      210.23     95.10 o 
 -13  18   1        4.02      -49.61     83.83 o 
 -12  18   1        0.61       34.81     85.88 o 
 -11  18   1      431.52      347.86     92.17 o 
 -10  18   1     3865.87     3853.70    192.36 o 
  -9  18   1     1473.48     1579.16    103.16 o 
  -8  18   1       16.11       -8.04     66.11 o 
  -7  18   1       10.21      -50.13     50.14 o 
  -6  18   1       18.87      -48.85     48.85 o 
  -5  18   1      510.38      388.95     89.22 o 
  -4  18   1       31.73      -20.68     36.82 o 
  -3  18   1     2962.06     2870.11     90.22 o 
  -2  18   1     6964.38     7071.48    124.46 o 
  -1  18   1     2142.17     2088.80     70.34 o 
   0  18   1       39.35       30.38     33.56 o 
   1  18   1      197.77      135.40     34.26 o 
   2  18   1     2080.47     2050.14     85.85 o 
   3  18   1     1623.46     1570.61     77.06 o 
   4  18   1       99.63       86.11     53.67 o 
   5  18   1     2465.26     2500.19    114.39 o 
   6  18   1     4398.50     4527.39    150.02 o 
   7  18   1      165.02      126.49     63.13 o 
   8  18   1        2.92      -48.91     48.91 o 
   9  18   1      231.85      101.26     60.45 o 
  10  18   1     1128.29     1297.95    104.96 o 
  11  18   1      593.43      506.97    128.92 o 
  12  18   1        2.46       46.86    144.15 o 
  13  18   1      902.52      733.60    114.00 o 
 -13  19   1        0.28       -3.96     90.95 o 
 -12  19   1      218.97       93.56     95.13 o 
 -11  19   1      210.68      186.80     92.28 o 
 -10  19   1        3.99      -53.85     65.61 o 
  -9  19   1      461.93      270.29     91.37 o 
  -8  19   1      577.50      660.53    103.40 o 
  -7  19   1      335.37      291.91     89.98 o 
  -6  19   1     1308.91     1247.61     90.81 o 
  -5  19   1      554.81      411.03     82.98 o 
  -4  19   1     1303.62     1152.25    106.51 o 
  -3  19   1      333.37      316.01     56.12 o 
  -2  19   1      741.72      730.83     56.63 o 
  -1  19   1     1193.92     1140.99     57.66 o 
   0  19   1       33.49       39.30     34.59 o 
   1  19   1     1272.68     1175.03     60.48 o 
   2  19   1       86.53       28.38     47.37 o 
   3  19   1      144.08       18.73     48.40 o 
   4  19   1     2505.26     2627.26    163.64 o 
   5  19   1       27.67      -44.61     74.81 o 
   6  19   1      263.06      242.55     76.21 o 
   7  19   1      118.81        3.54     77.40 o 
   8  19   1      133.21      165.90     84.79 o 
   9  19   1      704.79      716.82     89.67 o 
  10  19   1        6.05      -73.69     81.02 o 
  11  19   1      481.15      583.18    284.05 o 
  12  19   1      134.00       65.98     94.03 o 
 -12  20   1      174.33      211.75    144.05 o 
 -11  20   1       79.64       47.37    128.72 o 
 -10  20   1      174.33       44.69     95.13 o 
  -9  20   1      568.93      548.78    106.87 o 
  -8  20   1     1849.37     1795.78    142.05 o 
  -7  20   1     1281.38     1260.67     99.42 o 
  -6  20   1      502.10      579.73    199.45 o 
  -5  20   1     2771.97     2621.72    164.79 o 
  -4  20   1       32.46       45.66     70.02 o 
  -3  20   1       69.65       -3.03     58.66 o 
  -2  20   1     1212.92     1244.36     82.98 o 
  -1  20   1     1259.07     1166.14     93.43 o 
   0  20   1     1613.15     1643.00     76.75 o 
   1  20   1     2515.43     2482.76    141.73 o 
   2  20   1      425.96      415.08     80.98 o 
   3  20   1      716.16      693.20     95.34 o 
   4  20   1     1428.27     1220.75    114.47 o 
   5  20   1       12.36      -24.95     73.01 o 
   6  20   1     1436.06     1457.29    101.99 o 
   7  20   1      741.74      967.16    119.28 o 
   8  20   1      839.59      739.36    109.36 o 
   9  20   1      596.89      807.98    208.05 o 
  10  20   1      184.28      153.41     97.54 o 
  11  20   1        3.89      -78.21    115.69 o 
 -11  21   1      184.78      150.94    142.86 o 
 -10  21   1     1131.74     1297.33    134.40 o 
  -9  21   1        5.69      -86.18     86.18 o 
  -8  21   1      329.13      287.28     74.88 o 
  -7  21   1     2431.24     2607.42    241.93 o 
  -6  21   1     2511.11     2743.28    232.01 o 
  -5  21   1      506.88      463.63     92.06 o 
  -4  21   1      402.11      296.28     87.19 o 
  -3  21   1     2370.77     2708.72    114.80 o 
  -2  21   1     2373.96     2496.16    111.45 o 
  -1  21   1       59.86       52.66     52.86 o 
   0  21   1      267.08      259.02     65.54 o 
   1  21   1     2447.34     2465.00    109.14 o 
   2  21   1     2127.82     2462.58    110.66 o 
   3  21   1     1454.14     1369.67    142.72 o 
   4  21   1      101.55       54.81     74.79 o 
   5  21   1     6449.45     6705.95    235.84 o 
   6  21   1      625.40      720.19    106.06 o 
   7  21   1      141.46      188.90     83.70 o 
   8  21   1       12.38      -82.39     82.39 o 
   9  21   1      499.52      541.00    116.17 o 
  10  21   1      120.83      203.54    100.51 o 
  -9  22   1      117.33     -130.44    130.44 o 
  -8  22   1       63.62       62.87    119.33 o 
  -7  22   1       55.99      -62.00     81.03 o 
  -6  22   1      944.28      928.90    127.12 o 
  -5  22   1     1386.20     1175.86    118.28 o 
  -4  22   1     1568.00     1522.68    127.41 o 
  -3  22   1     2650.10     2932.97    175.67 o 
  -2  22   1      295.92      340.39     70.63 o 
  -1  22   1      163.08      130.55     59.27 o 
   0  22   1       38.07      -54.96     54.96 o 
   1  22   1       81.21      120.85     59.84 o 
   2  22   1     2354.44     2547.31    115.01 o 
   3  22   1      661.38      447.01     94.47 o 
   4  22   1     2726.52     3049.34    165.46 o 
   5  22   1      533.10      475.15    102.44 o 
   6  22   1      683.15     1004.28    120.07 o 
   7  22   1      103.93      111.63     86.46 o 
   8  22   1       74.80       42.55     89.30 o 
  -7  23   1       46.09       -9.61    103.69 o 
  -6  23   1      122.30      180.50     93.12 o 
  -5  23   1     2369.09     2605.34    227.65 o 
  -4  23   1     2570.31     2753.70    180.75 o 
  -3  23   1      127.73      117.22     82.50 o 
  -2  23   1      405.26      417.64     68.72 o 
  -1  23   1       35.62       70.19     78.92 o 
   0  23   1       81.04      141.40     76.56 o 
   1  23   1       23.81       69.23     59.83 o 
   2  23   1      249.94      269.32    142.38 o 
   3  23   1     2417.29     2788.55    165.39 o 
   4  23   1     1421.93     1507.40    131.25 o 
   5  23   1       27.96       52.89    101.26 o 
   6  23   1       31.65       -8.34     87.54 o 
  -4  24   1       68.61       55.90     83.20 o 
  -3  24   1      129.18       83.09    183.25 o 
  -2  24   1       75.84      118.93     79.82 o 
  -1  24   1      370.48      372.45     86.21 o 
   0  24   1      117.42      135.74     77.36 o 
   1  24   1       67.03      196.13     76.94 o 
   2  24   1       38.43       49.57     91.23 o 
   3  24   1       12.78       10.45     80.31 o 
 -16   0   2     2734.33     2722.02    165.87 o 
 -15   0   2    13503.63    14527.70    422.35 o 
 -14   0   2     1106.37      985.83    148.92 o 
 -13   0   2      987.65      990.04    137.27 o 
 -12   0   2       79.03       22.60     53.41 o 
 -11   0   2      799.13      921.52     79.22 o 
 -10   0   2    12158.69    12421.43    533.12 o 
  -9   0   2    89643.52    93074.87   2031.18 o 
  -8   0   2     4834.01     5062.97    347.62 o 
  -7   0   2    84355.48    89410.84   1553.39 o 
  -6   0   2    20799.15    20611.18    404.33 o 
  -5   0   2        7.18       -8.66     25.68 o 
  -4   0   2     1467.94     1734.00     49.80 o 
  -3   0   2    29182.93    33363.48    414.91 o 
  -2   0   2    96175.20   109360.26   1306.03 o 
  -1   0   2   213410.09   231813.52  10451.70 o 
   0   0   2      578.70      674.65     15.29 o 
   1   0   2    24774.53    28543.54    488.50 o 
   2   0   2       54.96      114.33     47.63 o 
   3   0   2    84270.94    97449.08   1966.28 o 
   4   0   2      789.89      858.90     62.10 o 
   5   0   2     5896.29     5267.42    190.45 o 
   6   0   2    64628.20    68004.44   1662.78 o 
   7   0   2    63223.61    66443.23   1642.99 o 
   8   0   2     5592.03     5586.56    235.50 o 
   9   0   2    22955.47    25887.87    740.91 o 
  10   0   2    23725.14    24409.66    723.06 o 
  11   0   2     3416.12     3493.93     89.56 o 
  12   0   2     6729.97     6456.51    157.38 o 
  13   0   2       67.04       64.42     84.56 o 
  14   0   2    10009.51    10485.67    461.87 o 
  15   0   2    10894.38    10999.87    496.32 o 
  16   0   2     2702.05     2885.39    264.91 o 
  17   0   2      364.99      332.42    144.02 o 
 -17   1   2     2085.25     2194.82    222.90 o 
 -16   1   2     3639.97     3659.33    250.65 o 
 -15   1   2     6560.00     6696.54    201.61 o 
 -14   1   2      478.19      468.27     65.81 o 
 -13   1   2      830.18      817.63     98.66 o 
 -12   1   2      753.23      797.78     59.76 o 
 -11   1   2       44.95       21.43     35.95 o 
 -10   1   2    13166.03    14060.37    236.37 o 
  -9   1   2     2415.32     2365.41     67.23 o 
  -8   1   2    41717.50    42757.74    477.32 o 
  -7   1   2    15594.19    15064.07    187.58 o 
  -6   1   2     2675.52     2631.69     64.93 o 
  -5   1   2       23.45       51.31     13.54 o 
  -4   1   2     2583.58     3252.84     56.08 o 
  -3   1   2      227.44      222.96     15.56 o 
  -2   1   2    32679.93    36528.88    298.42 o 
  -1   1   2     9117.20     9943.11    222.21 o 
   0   1   2   102284.67   111940.91   1094.88 o 
   1   1   2      239.62      226.26     10.36 o 
   2   1   2       22.52       16.09      8.15 o 
   3   1   2     5350.45     6295.36     89.27 o 
   4   1   2      127.17      158.97     16.80 o 
   5   1   2      287.17      154.92     25.16 o 
   6   1   2     5790.97     6517.07    138.16 o 
   7   1   2     9617.52     9334.21    185.44 o 
   8   1   2    11060.01    11743.78    176.55 o 
   9   1   2     5310.24     5288.93    102.56 o 
  10   1   2      650.49      741.42     41.34 o 
  11   1   2     2925.82     2953.27     77.00 o 
  12   1   2     1774.41     1668.95     60.10 o 
  13   1   2     1224.81     1164.48     73.88 o 
  14   1   2      306.04      308.30     82.32 o 
  15   1   2     3509.76     3577.76    526.76 o 
  16   1   2      879.15      984.92     64.93 o 
  17   1   2     1003.93     1037.62     98.47 o 
  18   1   2       90.21       27.80    140.87 o 
 -18   2   2     2178.74     2195.38    105.55 o 
 -17   2   2      353.05      339.09    127.36 o 
 -16   2   2     2293.36     2369.50    233.91 o 
 -15   2   2      422.58      445.74     81.86 o 
 -14   2   2       78.44       66.34     45.51 o 
 -13   2   2     1073.37     1226.82     82.85 o 
 -12   2   2     1776.36     1765.14     90.32 o 
 -11   2   2    21263.14    22037.78    301.16 o 
 -10   2   2     3141.45     3122.81     99.97 o 
  -9   2   2     6029.39     6207.44     79.55 o 
  -8   2   2      844.31     1011.15     32.37 o 
  -7   2   2     4577.03     4743.00     72.20 o 
  -6   2   2       81.62       11.30      9.82 o 
  -5   2   2     8174.29     9250.25    124.16 o 
  -4   2   2    50866.87    56885.73    566.35 o 
  -3   2   2    85665.27    96809.14    817.53 o 
  -2   2   2     3995.41     4328.49     49.31 o 
  -1   2   2    31242.02    35457.11    811.46 o 
   0   2   2    21122.99    24986.47    205.49 o 
   1   2   2    18808.63    20985.79    199.40 o 
   2   2   2    11969.84    13580.93    159.17 o 
   3   2   2      743.23      919.12     42.42 o 
   4   2   2     1016.64     1098.68     36.62 o 
   5   2   2    21241.55    22829.48    290.45 o 
   6   2   2      202.19      327.31     23.50 o 
   7   2   2     2375.91     2466.12     47.30 o 
   8   2   2     6645.04     6650.37    117.89 o 
   9   2   2    18974.35    19035.01    227.05 o 
  10   2   2     2919.56     3071.00     58.01 o 
  11   2   2     2222.89     2097.61     57.20 o 
  12   2   2     8864.67     9227.91    146.58 o 
  13   2   2     2191.47     2261.29     63.63 o 
  14   2   2     1956.16     1870.19     63.41 o 
  15   2   2       91.06       85.49     39.82 o 
  16   2   2     4534.91     4471.66    184.88 o 
  17   2   2     2862.17     3199.46    128.87 o 
  18   2   2      260.95      269.58     62.54 o 
  19   2   2      131.15      160.12     65.90 o 
 -21   3   2        1.65       -4.13     61.68 o 
 -20   3   2      736.16      581.06     80.52 o 
 -19   3   2      415.86      429.21     70.98 o 
 -18   3   2      556.03      407.76     65.39 o 
 -17   3   2     5756.07     6361.12    178.71 o 
 -16   3   2     5857.05     6113.93    168.84 o 
 -15   3   2      139.21      127.37     38.05 o 
 -14   3   2      595.69      568.57     41.77 o 
 -13   3   2      532.65      484.73     36.78 o 
 -12   3   2     6160.13     6186.07     95.22 o 
 -11   3   2     4123.01     3861.41     57.32 o 
 -10   3   2     6575.37     7004.81     84.76 o 
  -9   3   2    36672.32    37395.58    323.44 o 
  -8   3   2     7159.84     7026.14     87.30 o 
  -7   3   2     1153.58     1347.20     30.27 o 
  -6   3   2     1887.12     2212.93     43.57 o 
  -5   3   2    48414.82    52833.26    532.64 o 
  -4   3   2   117506.20   127331.85   1241.82 o 
  -3   3   2    25362.31    26893.49    275.85 o 
  -2   3   2      827.65      783.18     28.39 o 
  -1   3   2    70152.89    79720.38    848.52 o 
   0   3   2     5933.79     6737.92     78.50 o 
   1   3   2    73107.59    83813.16    759.98 o 
   2   3   2      686.81      894.28     33.14 o 
   3   3   2    55234.78    58493.41    575.64 o 
   4   3   2    30717.77    32590.89    355.55 o 
   5   3   2     3072.04     3453.31     80.41 o 
   6   3   2     3350.68     3362.01     74.93 o 
   7   3   2     3407.20     3313.66     61.55 o 
   8   3   2      145.37      147.87     18.32 o 
   9   3   2      156.21      149.78     18.92 o 
  10   3   2     5443.41     5663.02     95.72 o 
  11   3   2    10862.29    10769.94    166.76 o 
  12   3   2     4516.79     5030.30    163.77 o 
  13   3   2      174.48      135.22     39.52 o 
  14   3   2      884.47      952.10     51.43 o 
  15   3   2      159.30      150.48     33.11 o 
  16   3   2      855.52      865.22     68.06 o 
  17   3   2        4.02       34.31     56.53 o 
  18   3   2     1605.75     1834.59    113.66 o 
  19   3   2     2038.40     2284.07    143.23 o 
 -20   4   2       84.99       44.89     69.60 o 
 -19   4   2      254.62      247.69     73.86 o 
 -18   4   2      260.39      265.80     67.22 o 
 -17   4   2      560.03      560.26     73.46 o 
 -16   4   2       13.05      -42.17     42.17 o 
 -15   4   2     2790.22     2804.95    113.17 o 
 -14   4   2       71.46       32.69     35.79 o 
 -13   4   2     2181.33     2032.70     78.77 o 
 -12   4   2        9.88       14.76     16.52 o 
 -11   4   2     2547.33     2505.14     51.13 o 
 -10   4   2     2490.91     2421.87     45.79 o 
  -9   4   2      389.38      297.16     20.12 o 
  -8   4   2    18501.23    19514.15    181.64 o 
  -7   4   2      970.24      742.89     21.60 o 
  -6   4   2    11317.57    11798.38    127.03 o 
  -5   4   2    29993.77    30738.73    255.57 o 
  -4   4   2      239.95      419.54     21.26 o 
  -3   4   2    12785.87    12834.75    181.12 o 
  -2   4   2    12666.16    13697.24    163.26 o 
  -1   4   2     1034.28      789.30     28.23 o 
   0   4   2     3088.34     3540.51     45.27 o 
   1   4   2     1703.04     2128.07     39.32 o 
   2   4   2    67858.43    72699.03    713.99 o 
   3   4   2    30506.48    33032.89    370.85 o 
   4   4   2    22101.38    23043.04    219.51 o 
   5   4   2     9095.70     8671.35    102.43 o 
   6   4   2      912.00     1052.94     29.21 o 
   7   4   2     2613.00     2530.24     46.45 o 
   8   4   2     7818.35     8059.41     95.46 o 
   9   4   2      191.00      157.97     17.98 o 
  10   4   2    13870.36    14340.23    164.85 o 
  11   4   2     2239.28     2266.39     52.85 o 
  12   4   2     3498.73     3710.98     71.85 o 
  13   4   2      828.59      805.16     37.37 o 
  14   4   2      288.56      269.14     28.84 o 
  15   4   2     1918.51     1959.80    100.87 o 
  16   4   2      574.37      569.23     79.48 o 
  17   4   2      865.23      815.50     93.08 o 
  18   4   2     2152.04     2330.78    175.52 o 
  19   4   2      223.41      318.44     83.58 o 
 -20   5   2      222.75      200.65     81.26 o 
 -19   5   2       78.81       27.13     71.03 o 
 -18   5   2      467.63      488.92     81.88 o 
 -17   5   2       23.99        2.22     33.74 o 
 -16   5   2      106.76       45.82     31.76 o 
 -15   5   2     3784.85     3751.74     95.13 o 
 -14   5   2    15078.77    15207.05    245.68 o 
 -13   5   2       39.68       31.61     22.79 o 
 -12   5   2     1424.45     1449.81     43.22 o 
 -11   5   2      197.37      268.93     22.27 o 
 -10   5   2      702.04      708.08     29.41 o 
  -9   5   2      588.46      564.74     28.75 o 
  -8   5   2     2401.58     2363.97     44.20 o 
  -7   5   2    23526.52    24680.38    223.13 o 
  -6   5   2    74308.91    74599.99    579.19 o 
  -5   5   2       35.35      117.68     11.88 o 
  -4   5   2      741.65      601.38     30.41 o 
  -3   5   2    13903.23    15339.17    208.70 o 
  -2   5   2      798.31      864.65     22.35 o 
  -1   5   2      758.93      782.95     24.76 o 
   0   5   2    30596.79    35098.94    300.57 o 
   1   5   2    53837.36    58089.29    519.93 o 
   2   5   2    42681.37    45705.84    494.79 o 
   3   5   2     1413.35     1526.94     40.41 o 
   4   5   2     2435.11     2875.03     42.52 o 
   5   5   2      932.20     1168.00     22.62 o 
   6   5   2     2577.13     3148.82     39.99 o 
   7   5   2     6536.59     6625.13     82.95 o 
   8   5   2     1231.75     1128.27     32.55 o 
   9   5   2    30430.50    31362.71    321.42 o 
  10   5   2     3872.51     4125.61     71.98 o 
  11   5   2      162.33      148.28     23.90 o 
  12   5   2     2436.52     2487.91     62.79 o 
  13   5   2     2528.59     2632.17     66.46 o 
  14   5   2      384.23      425.95     34.57 o 
  15   5   2     1873.99     1901.22     64.14 o 
  16   5   2        0.21       15.98     29.84 o 
  17   5   2     3051.56     3098.95    244.22 o 
  18   5   2       63.02       65.34     59.11 o 
  19   5   2        2.94      -44.84     44.84 o 
 -20   6   2        4.52        3.38     46.68 o 
 -19   6   2      361.73      321.08     53.01 o 
 -18   6   2     1931.51     2071.48    123.95 o 
 -17   6   2       41.28      -26.27     39.18 o 
 -16   6   2      181.32      274.28     71.25 o 
 -15   6   2      742.61      759.62     50.86 o 
 -14   6   2     2736.76     2721.63     88.88 o 
 -13   6   2     2946.83     2845.45     78.61 o 
 -12   6   2      213.26      233.07     37.65 o 
 -11   6   2     1397.12     1506.57     50.14 o 
 -10   6   2    11763.61    11685.16    145.18 o 
  -9   6   2      123.24      192.17     18.51 o 
  -8   6   2     2139.02     2212.08     34.79 o 
  -7   6   2     7246.36     7238.48     85.46 o 
  -6   6   2     3362.10     3455.53     52.14 o 
  -5   6   2     6163.64     6369.12     73.84 o 
  -4   6   2      363.00      524.77     24.07 o 
  -3   6   2    23070.30    23881.55    229.30 o 
  -2   6   2    12860.28    12584.36    122.32 o 
  -1   6   2      261.59      216.99     15.18 o 
   0   6   2     8560.84     8730.83     96.06 o 
   1   6   2       35.99       88.70     10.33 o 
   2   6   2     5502.30     5518.39     77.85 o 
   3   6   2      150.42       96.77     18.21 o 
   4   6   2     1775.17     1936.60     39.21 o 
   5   6   2    18635.44    19435.07    192.62 o 
   6   6   2     8114.46     7803.67     95.10 o 
   7   6   2      116.45      101.59     11.44 o 
   8   6   2     7287.58     7604.52     95.34 o 
   9   6   2     3116.59     3255.74     67.55 o 
  10   6   2      528.78      488.98     43.33 o 
  11   6   2      687.45      766.59     38.38 o 
  12   6   2      375.73      410.11     33.82 o 
  13   6   2     6610.95     6801.68    117.85 o 
  14   6   2      235.56      232.34     33.30 o 
  15   6   2      142.49      152.88     35.70 o 
  16   6   2     2687.95     2814.32     87.47 o 
  17   6   2      423.38      353.89     55.85 o 
  18   6   2      137.55        7.98     47.48 o 
  19   6   2      364.79      307.81     70.24 o 
 -20   7   2      212.29      173.20     55.49 o 
 -19   7   2     1880.89     2012.04    102.28 o 
 -18   7   2        0.54      -59.36     67.69 o 
 -17   7   2      470.48      347.84     80.53 o 
 -16   7   2       49.68       76.95     44.78 o 
 -15   7   2      334.47      315.71     45.43 o 
 -14   7   2       11.26        7.58     32.64 o 
 -13   7   2      651.80      623.33     57.17 o 
 -12   7   2      773.01      812.70     44.66 o 
 -11   7   2     5200.14     5209.29     78.98 o 
 -10   7   2       71.33       88.89     21.81 o 
  -9   7   2     3868.88     3773.41     70.90 o 
  -8   7   2     1100.50     1279.92     42.41 o 
  -7   7   2      734.98      892.72     51.96 o 
  -6   7   2     7611.88     8316.52    102.97 o 
  -5   7   2    15026.87    15387.02    161.10 o 
  -4   7   2     5266.81     5134.52     65.45 o 
  -3   7   2     1541.87     1267.68     38.97 o 
  -2   7   2     7451.30     7546.39    121.02 o 
  -1   7   2       46.01       42.19     18.27 o 
   0   7   2     7432.52     8075.23    101.26 o 
   1   7   2       96.27      135.81     12.83 o 
   2   7   2      888.81     1057.15     20.86 o 
   3   7   2     3194.79     3466.64     50.46 o 
   4   7   2     9311.26     9031.93    127.25 o 
   5   7   2     4834.09     4811.61     70.72 o 
   6   7   2    25111.38    25562.66    249.72 o 
   7   7   2      248.78      269.55     21.53 o 
   8   7   2     8678.05     9012.01    121.51 o 
   9   7   2      130.31      160.08     21.77 o 
  10   7   2      988.19      992.37     38.24 o 
  11   7   2       19.28       23.14     19.39 o 
  12   7   2     3551.38     3340.83     70.10 o 
  13   7   2      485.02      485.66     33.58 o 
  14   7   2     2911.60     3001.02     73.80 o 
  15   7   2      545.14      541.57     49.70 o 
  16   7   2     1373.94     1543.33     72.96 o 
  17   7   2       12.49       65.98     49.32 o 
  18   7   2      170.93      156.19     55.34 o 
 -20   8   2     1915.32     1991.21    107.35 o 
 -19   8   2      327.19      392.36    162.95 o 
 -18   8   2      365.64      326.75    105.49 o 
 -17   8   2        3.08      -35.40     61.68 o 
 -16   8   2     3544.97     3561.43    125.96 o 
 -15   8   2      640.25      760.88     90.63 o 
 -14   8   2      650.61      617.44     55.20 o 
 -13   8   2     5208.61     5340.31    140.85 o 
 -12   8   2     9611.51     9705.41    150.24 o 
 -11   8   2     1041.84      947.61     44.96 o 
 -10   8   2     3421.34     3224.20     83.61 o 
  -9   8   2     3002.98     3209.05     74.03 o 
  -8   8   2    12828.42    13087.86    175.85 o 
  -7   8   2       94.06       25.48     18.58 o 
  -6   8   2     3854.83     4505.82     71.91 o 
  -5   8   2    23585.87    24246.51    223.73 o 
  -4   8   2    21868.37    21824.17    189.49 o 
  -3   8   2      708.09      801.14     21.95 o 
  -2   8   2       32.72       16.25     10.39 o 
  -1   8   2    51774.87    54014.52    464.40 o 
   0   8   2    47029.69    47799.36    440.13 o 
   1   8   2     3188.10     3215.05     50.91 o 
   2   8   2      827.21      807.37     21.22 o 
   3   8   2    12294.07    11810.97    129.49 o 
   4   8   2     4622.76     4656.33     74.78 o 
   5   8   2     1063.79      949.79     33.19 o 
   6   8   2     3556.01     3498.17     73.70 o 
   7   8   2    29504.15    30129.45    297.61 o 
   8   8   2     4336.60     4657.55     76.50 o 
   9   8   2        0.65       18.67     20.19 o 
  10   8   2      752.19      678.98     35.65 o 
  11   8   2      767.76      700.17     48.95 o 
  12   8   2        1.25       22.03     23.68 o 
  13   8   2     1040.65     1027.85     46.33 o 
  14   8   2     1953.26     2068.31     67.66 o 
  15   8   2     6938.70     7070.34    133.57 o 
  16   8   2     2211.40     2309.93     78.48 o 
  17   8   2        2.86       11.00     67.09 o 
  18   8   2       12.46      -35.13     49.85 o 
 -19   9   2     1912.19     2047.26    114.18 o 
 -18   9   2        2.90       60.31     57.22 o 
 -17   9   2      656.87      618.00    224.77 o 
 -16   9   2      247.36      411.17    126.12 o 
 -15   9   2     1978.95     1852.03     98.14 o 
 -14   9   2     3197.52     3271.11    112.36 o 
 -13   9   2     2514.38     2499.40     97.09 o 
 -12   9   2     2965.70     3036.28     89.37 o 
 -11   9   2     1300.43     1245.47     62.27 o 
 -10   9   2     5372.49     5282.22     96.08 o 
  -9   9   2     4073.71     4066.19     87.91 o 
  -8   9   2     3513.84     3917.31     85.03 o 
  -7   9   2    12371.37    12747.72    175.90 o 
  -6   9   2    15375.79    15102.64    169.35 o 
  -5   9   2       12.25       -3.80     12.09 o 
  -4   9   2     2767.48     3012.09     48.16 o 
  -3   9   2       27.29       15.07     10.57 o 
  -2   9   2     6919.65     7307.12     86.20 o 
  -1   9   2     5123.60     5208.67     69.61 o 
   0   9   2     5882.27     6075.73     81.53 o 
   1   9   2    23621.44    23199.70    200.70 o 
   2   9   2     4396.64     4254.16     53.93 o 
   3   9   2     2957.68     3055.40     50.24 o 
   4   9   2     1589.30     1698.22     47.94 o 
   5   9   2     1765.82     1796.88     51.73 o 
   6   9   2    19342.06    19857.96    244.15 o 
   7   9   2     1142.66     1157.48     44.55 o 
   8   9   2     2417.03     2437.63     69.01 o 
   9   9   2     3991.76     4151.26     97.99 o 
  10   9   2      846.19      843.49     41.60 o 
  11   9   2       18.05       15.14     24.92 o 
  12   9   2      339.84      304.54     34.15 o 
  13   9   2     2051.71     2114.55     70.59 o 
  14   9   2     3299.14     3483.61     99.94 o 
  15   9   2        7.48       -4.42     34.79 o 
  16   9   2     1434.42     1280.28     74.22 o 
  17   9   2      240.40      211.16     64.12 o 
  18   9   2       73.08      -17.69     58.76 o 
 -19  10   2     1265.89     1385.73    101.94 o 
 -18  10   2      607.16      519.31     78.96 o 
 -17  10   2       86.81       21.72     58.95 o 
 -16  10   2     1782.74     1673.07    100.07 o 
 -15  10   2      115.26      122.49     55.68 o 
 -14  10   2     1451.25     1525.76     91.75 o 
 -13  10   2      422.84      372.14     54.81 o 
 -12  10   2     3303.13     3481.90    122.78 o 
 -11  10   2     2908.77     3016.98     98.61 o 
 -10  10   2        1.12      -35.60     37.23 o 
  -9  10   2      137.20      164.22     31.86 o 
  -8  10   2     3972.68     3953.57     98.27 o 
  -7  10   2      844.17      971.38     41.25 o 
  -6  10   2     9868.12    10192.58    138.42 o 
  -5  10   2     1173.72     1242.84     31.83 o 
  -4  10   2    18505.78    18772.46    174.17 o 
  -3  10   2    16017.58    16343.63    146.06 o 
  -2  10   2     2614.07     2537.21     52.96 o 
  -1  10   2     2809.06     2845.91     50.46 o 
   0  10   2      182.25      173.28     16.95 o 
   1  10   2     2465.68     2416.40     46.96 o 
   2  10   2     5060.88     5261.81     62.64 o 
   3  10   2      584.34      649.95     30.51 o 
   4  10   2    15905.18    16149.62    175.04 o 
   5  10   2     1602.15     1854.97     53.30 o 
   6  10   2        1.50       11.07     22.87 o 
   7  10   2       23.06       37.88     26.20 o 
   8  10   2       15.30       55.12     30.13 o 
   9  10   2     4103.28     3881.51     95.22 o 
  10  10   2     4661.28     4695.25    142.74 o 
  11  10   2     2405.30     2456.79     94.71 o 
  12  10   2     3192.92     3164.88     97.62 o 
  13  10   2      263.73      286.34     48.75 o 
  14  10   2       69.03       59.06     42.23 o 
  15  10   2        1.10      -19.03     43.04 o 
  16  10   2      328.56      320.25     75.19 o 
  17  10   2     1422.68     1470.55    104.03 o 
  18  10   2      306.59      354.25     75.33 o 
 -19  11   2      811.40      983.86    208.39 o 
 -18  11   2     1568.97     1692.87    111.29 o 
 -17  11   2      483.89      411.54     77.55 o 
 -16  11   2      849.75      591.15     79.48 o 
 -15  11   2       79.84      205.19     74.81 o 
 -14  11   2       18.53       18.34     50.12 o 
 -13  11   2     9573.08     9618.69    214.60 o 
 -12  11   2     3496.71     3501.76    159.36 o 
 -11  11   2     5849.42     5828.62    131.68 o 
 -10  11   2     3483.66     3579.85     91.73 o 
  -9  11   2      547.00      438.34     40.09 o 
  -8  11   2     3089.81     2894.25     80.67 o 
  -7  11   2       51.08        9.44     22.60 o 
  -6  11   2       13.09       38.02     23.30 o 
  -5  11   2    35262.04    35417.58    315.76 o 
  -4  11   2     3001.35     2786.73     60.49 o 
  -3  11   2    14283.65    14648.24    143.31 o 
  -2  11   2      417.06      503.71     23.35 o 
  -1  11   2      158.75      136.17     17.90 o 
   0  11   2     1433.18     1261.62     33.28 o 
   1  11   2      137.90      117.12     15.87 o 
   2  11   2    14975.76    14694.19    134.47 o 
   3  11   2    32117.92    32123.78    290.15 o 
   4  11   2       28.48       64.92     21.11 o 
   5  11   2      861.76      891.86     55.57 o 
   6  11   2      435.17      441.06     32.29 o 
   7  11   2     1476.38     1347.50     62.52 o 
   8  11   2       86.83       64.00     33.02 o 
   9  11   2      697.23      691.41     51.73 o 
  10  11   2    10768.06    11037.11    196.14 o 
  11  11   2     4803.30     4732.01    121.06 o 
  12  11   2       35.71        7.02     36.02 o 
  13  11   2       60.43       71.47     43.97 o 
  14  11   2     1665.89     1674.03    188.54 o 
  15  11   2      501.31      357.38     59.88 o 
  16  11   2       49.96      -23.42     48.09 o 
  17  11   2      519.71      398.56     80.07 o 
 -18  12   2      600.19      624.51    138.35 o 
 -17  12   2      359.50      583.10     85.02 o 
 -16  12   2       10.42      -22.18     61.50 o 
 -15  12   2       21.00       39.90     62.30 o 
 -14  12   2     2066.47     2013.67    116.70 o 
 -13  12   2      223.50      154.52     59.25 o 
 -12  12   2    10060.55    10085.71    224.22 o 
 -11  12   2     1963.28     1706.08     77.16 o 
 -10  12   2     5351.37     5430.39    131.44 o 
  -9  12   2     1178.96     1138.24     57.38 o 
  -8  12   2        7.37      -18.46     34.02 o 
  -7  12   2      675.80      622.09     39.48 o 
  -6  12   2     6586.24     6269.83    121.09 o 
  -5  12   2      312.90      319.59     23.31 o 
  -4  12   2    32622.32    32204.48    281.75 o 
  -3  12   2       88.78      129.64     18.67 o 
  -2  12   2    12042.58    11856.71    125.98 o 
  -1  12   2      665.97      650.72     28.12 o 
   0  12   2     1323.47     1276.89     36.97 o 
   1  12   2     3322.83     3331.92     56.92 o 
   2  12   2    12658.34    12671.25    130.52 o 
   3  12   2     4824.72     4541.45     80.90 o 
   4  12   2    21014.49    21238.65    207.98 o 
   5  12   2     5037.19     5119.12     95.17 o 
   6  12   2     8090.97     7977.08    234.58 o 
   7  12   2     1006.51      949.06     63.58 o 
   8  12   2     3462.80     3094.72     97.23 o 
   9  12   2     3911.44     3746.55    108.41 o 
  10  12   2     2041.74     1986.67     85.83 o 
  11  12   2     4430.57     4127.29    118.81 o 
  12  12   2     2152.83     1815.38     92.39 o 
  13  12   2     2522.10     2291.71    104.33 o 
  14  12   2     1457.05     1378.80     88.51 o 
  15  12   2      626.43      646.37     70.69 o 
  16  12   2      633.90      637.39     89.21 o 
  17  12   2      750.44      706.72     94.86 o 
 -18  13   2      279.65      278.16     85.25 o 
 -17  13   2      166.27       81.89    101.46 o 
 -16  13   2      316.59      408.45     81.77 o 
 -15  13   2     3187.14     3225.66    221.62 o 
 -14  13   2     1104.70      940.80     93.33 o 
 -13  13   2     1388.45     1435.07    109.60 o 
 -12  13   2      120.71      114.04     87.71 o 
 -11  13   2     1861.87     1904.76     99.61 o 
 -10  13   2     1371.71     1298.26     72.78 o 
  -9  13   2      333.03      413.32     50.02 o 
  -8  13   2    10340.11    10708.70    159.84 o 
  -7  13   2     8435.31     8190.33    133.10 o 
  -6  13   2     1444.73     1492.27     50.88 o 
  -5  13   2     1821.45     1908.83     56.55 o 
  -4  13   2       11.21       -9.73     18.48 o 
  -3  13   2     8787.18     8941.76    110.87 o 
  -2  13   2       23.00       11.49     19.20 o 
  -1  13   2     3250.93     3221.14     61.89 o 
   0  13   2     2876.09     2785.29     57.72 o 
   1  13   2     9408.36     9438.19    120.68 o 
   2  13   2       89.68       80.19     19.68 o 
   3  13   2     2546.17     2422.10     54.63 o 
   4  13   2     4346.30     4393.38     83.13 o 
   5  13   2     5461.59     5534.20    115.18 o 
   6  13   2      209.74      116.23     33.45 o 
   7  13   2     3278.12     3112.07    100.86 o 
   8  13   2     1534.45     1370.30     79.24 o 
   9  13   2     3096.61     3132.97    105.19 o 
  10  13   2       73.84      114.18     42.56 o 
  11  13   2       39.47       15.20     47.20 o 
  12  13   2     5379.60     5391.15    265.13 o 
  13  13   2     3207.51     3163.81    143.56 o 
  14  13   2      631.98      545.95     77.53 o 
  15  13   2      386.42      248.56     95.52 o 
  16  13   2      217.89      141.73     90.59 o 
 -17  14   2      261.12      358.97    132.76 o 
 -16  14   2      494.78      507.52     92.77 o 
 -15  14   2       41.29        0.70     69.15 o 
 -14  14   2     1718.86     1749.87    330.19 o 
 -13  14   2     1970.60     1975.66    122.26 o 
 -12  14   2      310.16      332.02     90.90 o 
 -11  14   2      246.48      249.78     69.64 o 
 -10  14   2     4092.97     4130.61    143.17 o 
  -9  14   2     2347.06     2171.26    111.07 o 
  -8  14   2     3573.89     3295.06     88.14 o 
  -7  14   2       15.38        1.76     29.98 o 
  -6  14   2    12136.88    12260.39    160.76 o 
  -5  14   2     1774.53     1702.61     55.56 o 
  -4  14   2     1536.21     1421.10     47.84 o 
  -3  14   2     1127.00     1209.31     43.65 o 
  -2  14   2     7444.61     7307.36    107.88 o 
  -1  14   2     9767.55     9815.57    141.95 o 
   0  14   2     8795.37     8383.37    127.44 o 
   1  14   2      262.25      301.52     27.46 o 
   2  14   2    10817.39    10754.55    136.17 o 
   3  14   2      221.43      210.93     30.15 o 
   4  14   2     1593.82     1584.07     54.60 o 
   5  14   2     4748.37     4818.18    100.02 o 
   6  14   2     3925.10     4049.28    103.58 o 
   7  14   2     4454.23     4663.00    127.38 o 
   8  14   2     5504.93     5549.18    141.74 o 
   9  14   2      995.22      885.70     75.75 o 
  10  14   2     1019.30      852.49     93.20 o 
  11  14   2     3994.67     3910.33    137.05 o 
  12  14   2      854.97      801.00     77.66 o 
  13  14   2     1181.91     1065.62     86.31 o 
  14  14   2     2232.80     2308.99    128.05 o 
  15  14   2     1179.09     1180.57    126.54 o 
  16  14   2      380.63      339.67    105.37 o 
 -16  15   2      457.59      615.48     97.79 o 
 -15  15   2      627.83      492.59     95.47 o 
 -14  15   2      880.40      607.73     93.93 o 
 -13  15   2       49.86        0.43     68.85 o 
 -12  15   2     1801.29     1838.61    143.04 o 
 -11  15   2      601.09      520.25     82.15 o 
 -10  15   2      224.56      224.86     70.49 o 
  -9  15   2     2127.82     2105.61    111.35 o 
  -8  15   2      415.98      349.54     54.26 o 
  -7  15   2     3660.89     3636.95    103.93 o 
  -6  15   2     2826.38     2880.89     95.07 o 
  -5  15   2     1542.97     1393.16     57.94 o 
  -4  15   2     5356.15     5170.85     99.06 o 
  -3  15   2       19.74       12.64     23.17 o 
  -2  15   2     1272.79     1320.26     63.38 o 
  -1  15   2     2750.01     2610.42     70.28 o 
   0  15   2       55.04       61.26     28.10 o 
   1  15   2     6795.32     6648.71    111.60 o 
   2  15   2     1498.42     1444.40     56.73 o 
   3  15   2     2973.59     2925.56     73.64 o 
   4  15   2      890.38      960.46     51.17 o 
   5  15   2      325.61      294.38     38.57 o 
   6  15   2      314.85      237.16     45.20 o 
   7  15   2      561.67      499.21     51.53 o 
   8  15   2      245.27      221.94     52.95 o 
   9  15   2     1585.44     1345.81    142.40 o 
  10  15   2      105.02       96.24     55.48 o 
  11  15   2     2238.25     2391.77    180.13 o 
  12  15   2        4.46       18.08     67.38 o 
  13  15   2      352.41      395.73     71.74 o 
  14  15   2      103.30       33.38     62.76 o 
  15  15   2       49.27      -33.82     78.82 o 
 -16  16   2      239.05      214.29     91.49 o 
 -15  16   2      265.87      372.57    194.04 o 
 -14  16   2      168.20      217.51     90.75 o 
 -13  16   2        4.66      -16.53     71.97 o 
 -12  16   2      194.28      233.44     81.49 o 
 -11  16   2     3696.50     3490.27    168.33 o 
 -10  16   2     4261.74     4526.97    182.86 o 
  -9  16   2       19.13      -21.26     52.34 o 
  -8  16   2     1468.18     1503.21     82.65 o 
  -7  16   2      754.29      673.24     79.29 o 
  -6  16   2      735.92      526.78     45.16 o 
  -5  16   2        9.37       -6.31     34.62 o 
  -4  16   2      839.55      817.22     46.29 o 
  -3  16   2     5683.69     5540.61    101.05 o 
  -2  16   2     8300.06     7972.44    132.50 o 
  -1  16   2      289.16      210.12     35.10 o 
   0  16   2      675.14      565.35     41.78 o 
   1  16   2       97.17      136.41     31.86 o 
   2  16   2     2461.78     2215.76     67.68 o 
   3  16   2      103.26       68.29     31.64 o 
   4  16   2     3036.47     2946.11    102.40 o 
   5  16   2     8651.42     8743.97    178.14 o 
   6  16   2     2689.92     2621.27     96.08 o 
   7  16   2       24.26       -6.08     44.39 o 
   8  16   2        1.14      -43.46     43.46 o 
   9  16   2     1539.14     1634.28    101.21 o 
  10  16   2     1860.82     2112.17    127.73 o 
  11  16   2       93.45      129.39     61.58 o 
  12  16   2     1631.71     1627.82    104.67 o 
  13  16   2     2415.63     2435.23    124.67 o 
  14  16   2       61.78       64.38     83.03 o 
 -15  17   2      122.39       32.02     86.35 o 
 -14  17   2        3.64      -16.15     78.32 o 
 -13  17   2      110.07       74.77     81.09 o 
 -12  17   2      773.85      872.02    109.44 o 
 -11  17   2     1268.98     1323.06    268.28 o 
 -10  17   2     2271.35     2324.76    146.12 o 
  -9  17   2     2800.35     2984.12    129.75 o 
  -8  17   2       53.76       87.79     57.61 o 
  -7  17   2      114.48       75.85     45.35 o 
  -6  17   2        3.93       59.98     43.69 o 
  -5  17   2       19.55      -35.71     35.71 o 
  -4  17   2     7306.56     7152.65    126.37 o 
  -3  17   2     2813.17     2883.22     89.03 o 
  -2  17   2     2658.86     2603.20     73.87 o 
  -1  17   2     3420.27     3181.26     81.49 o 
   0  17   2      128.41      128.61     32.74 o 
   1  17   2       98.94       49.81     30.46 o 
   2  17   2       16.14      -19.18     35.92 o 
   3  17   2      327.69      297.41     62.11 o 
   4  17   2     6227.04     6520.04    155.35 o 
   5  17   2     1550.04     1623.96     85.25 o 
   6  17   2     1594.24     1711.56     87.09 o 
   7  17   2      848.78      759.95     69.49 o 
   8  17   2      166.04      204.34     56.12 o 
   9  17   2      225.03      156.43     67.40 o 
  10  17   2       52.02      -12.38     62.33 o 
  11  17   2      850.00      725.89    103.54 o 
  12  17   2     3086.68     2923.07    270.00 o 
  13  17   2      495.26      373.43     99.43 o 
  14  17   2      270.27      420.10    258.88 o 
 -14  18   2       59.71       29.94     85.49 o 
 -13  18   2       49.06      -77.20    141.21 o 
 -12  18   2      230.47      193.97     89.30 o 
 -11  18   2       24.80      -73.58     81.30 o 
 -10  18   2       38.91       48.70     69.81 o 
  -9  18   2     1225.73     1268.42    190.94 o 
  -8  18   2       24.65        3.14     70.72 o 
  -7  18   2      534.93      579.09     73.15 o 
  -6  18   2      185.30       78.00     54.32 o 
  -5  18   2      554.33      496.04     60.12 o 
  -4  18   2     2062.63     2113.02     87.66 o 
  -3  18   2      835.76      967.57     60.41 o 
  -2  18   2      177.63      174.08     46.80 o 
  -1  18   2     4071.28     3888.83     92.23 o 
   0  18   2        8.59      -30.39     30.39 o 
   1  18   2      436.50      375.30     42.43 o 
   2  18   2      310.31      311.08     48.99 o 
   3  18   2      576.70      483.33     51.52 o 
   4  18   2     1331.05     1042.56     98.46 o 
   5  18   2      388.76      425.12     74.56 o 
   6  18   2      111.47      165.06     60.04 o 
   7  18   2     1137.84     1127.00    104.49 o 
   8  18   2       25.65      -32.52     56.52 o 
   9  18   2       74.98      -13.04     61.90 o 
  10  18   2      307.85      266.71     76.87 o 
  11  18   2      318.16      294.57     80.57 o 
  12  18   2      217.08      125.47     94.86 o 
  13  18   2       36.25        1.03     85.53 o 
 -13  19   2      615.01      565.18    145.30 o 
 -12  19   2      427.76      256.49     99.69 o 
 -11  19   2      153.16      148.65    153.98 o 
 -10  19   2      137.81      279.30     92.56 o 
  -9  19   2      752.28      675.54    102.92 o 
  -8  19   2     3506.28     3884.80    448.72 o 
  -7  19   2       64.83       58.66     57.01 o 
  -6  19   2       17.06       22.16     55.00 o 
  -5  19   2     3623.78     3495.40    161.50 o 
  -4  19   2      807.31      732.65     71.34 o 
  -3  19   2       62.05       29.11     38.83 o 
  -2  19   2       77.65       91.80     36.53 o 
  -1  19   2     1266.74     1323.72     67.95 o 
   0  19   2     2274.32     2290.54     81.92 o 
   1  19   2       52.69       57.14     65.69 o 
   2  19   2      791.82      654.06     66.35 o 
   3  19   2     8419.72     8484.62    252.25 o 
   4  19   2      677.27      780.75     94.99 o 
   5  19   2       13.92      -53.15     53.15 o 
   6  19   2       10.80       12.85     59.60 o 
   7  19   2      611.73      718.27    106.01 o 
   8  19   2      299.77      307.85     76.90 o 
   9  19   2      531.55      444.29     72.11 o 
  10  19   2      812.70      695.50     93.87 o 
  11  19   2     3655.96     4003.57    202.83 o 
  12  19   2      223.86      151.57     94.35 o 
 -12  20   2      264.66      266.51    106.41 o 
 -11  20   2      535.74      569.68    127.75 o 
 -10  20   2      290.74      324.81     97.70 o 
  -9  20   2      799.89      817.17    113.81 o 
  -8  20   2      406.01      585.53     84.41 o 
  -7  20   2     2684.52     2666.84    128.90 o 
  -6  20   2      397.09      336.64     86.42 o 
  -5  20   2     1120.47      982.61    106.01 o 
  -4  20   2     1313.49     1307.58    115.56 o 
  -3  20   2     2700.85     2819.92    113.11 o 
  -2  20   2      948.21     1027.00     78.83 o 
  -1  20   2       38.32       33.68     42.70 o 
   0  20   2      526.64      559.93     55.68 o 
   1  20   2      487.11      360.60     68.97 o 
   2  20   2     2506.79     2440.21    108.61 o 
   3  20   2      686.78      607.56     92.75 o 
   4  20   2     1788.01     2031.43    134.99 o 
   5  20   2     1371.96     1397.94    182.89 o 
   6  20   2      375.65      268.12     72.80 o 
   7  20   2       24.59      -79.46     79.46 o 
   8  20   2      430.34      277.09    118.17 o 
   9  20   2       35.01      -84.44     84.44 o 
  10  20   2     2207.92     2194.39    158.96 o 
  11  20   2        5.72       72.59     94.85 o 
 -11  21   2       25.94       11.33     95.81 o 
 -10  21   2        9.52       27.63     93.70 o 
  -9  21   2      245.73       90.39     92.47 o 
  -8  21   2       35.24       80.48     80.13 o 
  -7  21   2     1862.92     1812.27    136.86 o 
  -6  21   2     1809.28     1583.14    128.57 o 
  -5  21   2      138.99      123.82     78.07 o 
  -4  21   2      459.56      416.55     87.90 o 
  -3  21   2      376.05      431.11     66.32 o 
  -2  21   2      173.48      101.89     56.64 o 
  -1  21   2      184.65      255.34     51.18 o 
   0  21   2      305.14      265.84     61.20 o 
   1  21   2     3228.82     3442.00    127.00 o 
   2  21   2     1333.61     1312.24     85.53 o 
   3  21   2      690.78      597.12     97.33 o 
   4  21   2       57.46      122.37     81.64 o 
   5  21   2      541.27      572.65     99.91 o 
   6  21   2      452.13      461.32     96.17 o 
   7  21   2        3.78      143.14     70.37 o 
   8  21   2      577.24      255.90    197.45 o 
   9  21   2     1747.07     1798.18    236.65 o 
  -9  22   2     1459.61     1526.68    138.94 o 
  -8  22   2      744.87      635.16    107.87 o 
  -7  22   2       32.09       92.09     82.46 o 
  -6  22   2     1429.70     1103.39    118.68 o 
  -5  22   2      798.87      751.85    206.86 o 
  -4  22   2       90.90      129.06     82.94 o 
  -3  22   2      125.44      180.06     59.80 o 
  -2  22   2      781.91      732.61     75.72 o 
  -1  22   2     3146.84     3360.41    124.88 o 
   0  22   2     1187.00     1251.75     86.36 o 
   1  22   2       29.31       53.80     55.58 o 
   2  22   2      416.93      252.01    108.93 o 
   3  22   2       65.04       99.52     98.76 o 
   4  22   2       35.57        1.11     78.87 o 
   5  22   2        0.15       56.94     82.94 o 
   6  22   2     1672.03     1796.55    181.38 o 
   7  22   2     2144.50     2166.53    155.76 o 
   8  22   2      158.72       36.60    134.81 o 
  -7  23   2      328.09      471.21    103.80 o 
  -6  23   2      216.60      227.56    206.72 o 
  -5  23   2      111.46      117.16     88.99 o 
  -4  23   2       68.78       -8.57     79.98 o 
  -3  23   2      357.69      420.54     91.73 o 
  -2  23   2     1153.07     1273.97     89.00 o 
  -1  23   2       70.26       91.90     75.38 o 
   0  23   2     2566.08     2812.76    185.37 o 
   1  23   2       44.06      102.12     61.00 o 
   2  23   2      594.85      604.74    102.48 o 
   3  23   2       49.16       29.45     84.12 o 
   4  23   2      126.15      159.39     90.62 o 
   5  23   2      591.68      533.13    116.34 o 
   6  23   2      639.63      477.47    105.60 o 
  -4  24   2      493.26      383.97     95.08 o 
  -3  24   2     1424.30     1372.94    126.36 o 
  -2  24   2        2.55      124.96    113.13 o 
  -1  24   2      928.95      972.42    171.54 o 
   0  24   2      674.33      744.64     97.16 o 
   1  24   2     2726.71     3095.77    159.87 o 
   2  24   2       24.69      -24.62     85.86 o 
   3  24   2      679.48      832.18    112.56 o 
 -17   1   3     4670.29     5228.14    341.31 o 
 -16   1   3     1175.35     1227.97    125.63 o 
 -15   1   3      337.35      373.60     64.19 o 
 -14   1   3      105.71       44.81     42.64 o 
 -13   1   3       56.22       31.58     37.22 o 
 -12   1   3     1680.19     1737.37     88.87 o 
 -11   1   3      267.59      276.96     38.52 o 
 -10   1   3    22256.13    22723.63    370.47 o 
  -9   1   3     6220.32     6052.06    128.00 o 
  -8   1   3     8414.90     8624.53    154.94 o 
  -7   1   3    23395.45    24871.99    343.64 o 
  -6   1   3      365.22      373.15     23.28 o 
  -5   1   3     1045.64     1062.96     38.84 o 
  -4   1   3    14830.73    15896.12    177.79 o 
  -3   1   3       13.52       39.55      8.50 o 
  -2   1   3    13159.46    14489.20    126.93 o 
  -1   1   3    29460.74    33268.39    306.70 o 
   0   1   3     1768.85     1936.78     27.29 o 
   1   1   3     3183.91     3120.92     37.03 o 
   2   1   3    41873.18    46722.29    502.03 o 
   3   1   3     5366.26     5207.30     75.31 o 
   4   1   3    12464.73    12996.88    182.26 o 
   5   1   3     5115.05     6110.00    126.97 o 
   6   1   3    13992.48    14954.34    203.24 o 
   7   1   3    10564.44    11176.30    163.54 o 
   8   1   3      837.67      710.46     52.36 o 
   9   1   3     1953.22     2109.60     63.12 o 
  10   1   3     6606.20     6669.71    102.32 o 
  11   1   3     7054.35     6975.79    108.98 o 
  12   1   3     2811.17     2960.90     67.66 o 
  13   1   3       21.64       33.36     21.22 o 
  14   1   3      664.48      565.30     37.19 o 
  15   1   3       49.34       72.47     30.30 o 
  16   1   3       46.06        9.53     33.64 o 
  17   1   3     2236.02     2305.94     79.87 o 
  18   1   3      580.78      619.98     57.46 o 
  19   1   3      926.76     1051.40     94.17 o 
 -17   2   3      167.57       48.01     97.91 o 
 -16   2   3        6.51       54.10     67.58 o 
 -15   2   3     1335.53     1183.00    167.08 o 
 -14   2   3     3080.15     3082.00    154.65 o 
 -13   2   3        1.63       14.66     38.00 o 
 -12   2   3     1395.64     1432.07     71.06 o 
 -11   2   3     8406.21     8793.56    154.50 o 
 -10   2   3    13536.95    13253.13    165.48 o 
  -9   2   3     1036.19     1100.40     37.01 o 
  -8   2   3      605.70      382.42     27.59 o 
  -7   2   3       46.35       76.22     16.05 o 
  -6   2   3    16555.17    18850.65    231.38 o 
  -5   2   3       25.39       81.46     20.90 o 
  -4   2   3    10134.11    11237.10    120.55 o 
  -3   2   3    48193.30    50498.83    437.43 o 
  -2   2   3     3337.59     3615.37     45.77 o 
  -1   2   3     6440.76     7277.50    168.36 o 
   0   2   3     8817.74    10071.27     90.43 o 
   1   2   3      305.12      330.44     18.53 o 
   2   2   3      857.06     1006.88     34.30 o 
   3   2   3      643.34      840.62     43.31 o 
   4   2   3    18106.28    18015.93    208.07 o 
   5   2   3    70529.30    74597.89    868.94 o 
   6   2   3      377.90      370.18     21.56 o 
   7   2   3      144.87      156.07     16.89 o 
   8   2   3    12860.92    12575.99    160.93 o 
   9   2   3      107.60      110.83     22.22 o 
  10   2   3      678.44      586.66     35.86 o 
  11   2   3      624.17      624.10     35.69 o 
  12   2   3     6463.95     6276.38    116.75 o 
  13   2   3     3601.03     3621.03     92.30 o 
  14   2   3       42.31       12.31     21.24 o 
  15   2   3      330.22      350.09     45.41 o 
  16   2   3     1105.63     1215.30     77.63 o 
  17   2   3      594.05      533.74     63.66 o 
  18   2   3      351.77      368.38     66.59 o 
  19   2   3       13.34       50.81     62.20 o 
 -21   3   3      431.12      393.03     82.38 o 
 -20   3   3       53.61      124.22     64.97 o 
 -19   3   3      667.94      641.27     79.42 o 
 -18   3   3      261.28      177.39     60.17 o 
 -17   3   3      111.56      173.21     47.77 o 
 -16   3   3      717.56      649.02     58.54 o 
 -15   3   3      219.08      207.98     68.58 o 
 -14   3   3      832.02      925.80     66.07 o 
 -13   3   3     6756.17     6862.17    132.47 o 
 -12   3   3     1308.48     1483.42     57.01 o 
 -11   3   3     3784.92     3746.52     63.43 o 
 -10   3   3     6938.99     6812.40     88.72 o 
  -9   3   3      736.56      896.58     32.69 o 
  -8   3   3     4099.55     4328.20     70.39 o 
  -7   3   3     2026.05     2185.02     44.49 o 
  -6   3   3    10820.24    11473.18    140.45 o 
  -5   3   3       87.23      113.36     12.65 o 
  -4   3   3    54747.74    58279.03    536.20 o 
  -3   3   3    20256.75    22707.83    266.34 o 
  -2   3   3     9560.97     9753.80    119.07 o 
  -1   3   3    11950.59    14047.11    164.98 o 
   0   3   3    10739.84    12403.82    116.99 o 
   1   3   3    12780.77    13749.35    147.76 o 
   2   3   3    42641.31    47289.30    513.23 o 
   3   3   3       11.12       46.20     11.21 o 
   4   3   3     4619.71     5077.03     76.85 o 
   5   3   3     6531.04     7070.49     86.11 o 
   6   3   3     7483.99     7553.78     99.75 o 
   7   3   3     3416.82     3226.75     52.63 o 
   8   3   3     1633.68     1602.25     42.40 o 
   9   3   3       65.47       79.49     15.50 o 
  10   3   3     4402.50     4744.54     77.80 o 
  11   3   3       19.91       34.93     18.18 o 
  12   3   3    10827.50    10858.91    146.56 o 
  13   3   3      264.04      264.13     31.52 o 
  14   3   3      979.84      974.63     52.50 o 
  15   3   3      309.64      271.86     29.84 o 
  16   3   3       10.27        0.32     29.18 o 
  17   3   3       56.92       24.85     48.34 o 
  18   3   3     1808.25     1720.76     84.03 o 
  19   3   3      165.72      242.27     78.85 o 
 -21   4   3       82.07      202.04     75.61 o 
 -20   4   3     3585.89     3859.97    178.32 o 
 -19   4   3     1925.53     1909.89    131.15 o 
 -18   4   3      394.24      335.92     69.99 o 
 -17   4   3      194.31      254.12     62.08 o 
 -16   4   3     2772.41     2938.02    118.37 o 
 -15   4   3      338.23      370.36     49.21 o 
 -14   4   3     2929.65     2798.85     97.98 o 
 -13   4   3     2842.59     2973.28     86.72 o 
 -12   4   3     6824.30     7113.58    136.81 o 
 -11   4   3     6073.43     6235.28    157.84 o 
 -10   4   3     2938.75     3079.19     58.12 o 
  -9   4   3     1661.44     1771.50     35.68 o 
  -8   4   3    12702.54    13062.02    129.86 o 
  -7   4   3       62.98       72.06     10.92 o 
  -6   4   3    10249.68    10570.80    100.77 o 
  -5   4   3    20338.63    20627.15    207.01 o 
  -4   4   3   145725.70   156027.95   1660.24 o 
  -3   4   3    22090.50    24101.79    250.65 o 
  -2   4   3    36172.40    39448.07    363.92 o 
  -1   4   3    46383.33    52738.41    417.16 o 
   0   4   3    50261.06    57204.82    482.68 o 
   1   4   3    14025.47    15776.14    145.36 o 
   2   4   3     4744.82     5173.04     67.61 o 
   3   4   3    70308.33    74383.78    661.90 o 
   4   4   3    44238.00    45656.78    378.88 o 
   5   4   3     3106.45     3201.76     42.99 o 
   6   4   3     6719.16     6651.19     87.04 o 
   7   4   3     1473.55     1423.34     36.98 o 
   8   4   3      414.06      356.57     22.23 o 
   9   4   3     7723.40     8037.96    106.71 o 
  10   4   3     1116.33     1213.91     42.38 o 
  11   4   3    11048.60    11257.74    152.17 o 
  12   4   3     3345.59     3508.06     73.26 o 
  13   4   3      274.03      318.41     32.90 o 
  14   4   3     4250.20     4331.82     90.54 o 
  15   4   3      314.78      314.27     34.58 o 
  16   4   3      503.01      519.78     38.70 o 
  17   4   3     2217.91     2028.36     86.87 o 
  18   4   3        4.33        9.95     52.08 o 
  19   4   3     1624.82     1644.51    130.30 o 
 -21   5   3      647.03      559.92    101.38 o 
 -20   5   3      214.20       98.57     79.83 o 
 -19   5   3      193.61      234.84     79.06 o 
 -18   5   3     1884.41     1957.09     83.55 o 
 -17   5   3     1300.28     1378.04     70.22 o 
 -16   5   3       42.77       24.90     31.74 o 
 -15   5   3     5212.24     5057.37    114.72 o 
 -14   5   3       13.76      -26.33     26.33 o 
 -13   5   3    17181.00    17132.22    242.66 o 
 -12   5   3      207.14      175.24     24.84 o 
 -11   5   3     5494.92     5595.79     95.72 o 
 -10   5   3     4127.80     4360.20     79.17 o 
  -9   5   3    16543.50    16274.46    161.24 o 
  -8   5   3     3023.51     3409.53     52.53 o 
  -7   5   3    17695.25    18146.45    152.58 o 
  -6   5   3    35668.53    37669.93    305.66 o 
  -5   5   3    61987.93    63118.65    619.66 o 
  -4   5   3      274.25      147.78     30.16 o 
  -3   5   3    33700.77    35779.19    398.60 o 
  -2   5   3     7155.37     6914.03     79.96 o 
  -1   5   3     2740.06     3017.11     38.76 o 
   0   5   3      852.81      796.77     17.91 o 
   1   5   3    11389.74    12647.38    118.46 o 
   2   5   3    66048.74    67580.73    666.43 o 
   3   5   3    62107.50    64699.95    582.10 o 
   4   5   3     6498.93     6673.69     69.47 o 
   5   5   3    16968.50    16627.10    166.36 o 
   6   5   3     3951.55     3910.71     66.23 o 
   7   5   3      486.00      491.18     22.82 o 
   8   5   3     7305.13     7808.64    105.98 o 
   9   5   3     2874.57     2796.38     67.06 o 
  10   5   3    21450.68    22186.93    263.80 o 
  11   5   3     8374.02     8546.64    189.39 o 
  12   5   3     3803.78     3927.10     81.73 o 
  13   5   3     3249.72     3350.27     77.63 o 
  14   5   3        4.94      -28.50     28.50 o 
  15   5   3     1786.02     1798.26     66.17 o 
  16   5   3     1424.46     1340.20     81.12 o 
  17   5   3      721.15      683.98     59.15 o 
  18   5   3     6077.86     6628.37    299.44 o 
 -20   6   3        2.02        1.13     63.15 o 
 -19   6   3     1955.55     1864.96     92.13 o 
 -18   6   3      319.93      316.37     50.20 o 
 -17   6   3     2533.59     2355.19     93.11 o 
 -16   6   3     6636.29     6639.14    146.72 o 
 -15   6   3       13.04       52.31     38.52 o 
 -14   6   3    27737.77    28651.96    382.99 o 
 -13   6   3     9071.07     9150.53    156.80 o 
 -12   6   3     8176.13     8198.18    143.22 o 
 -11   6   3     9999.39    10022.08    147.28 o 
 -10   6   3     1903.75     2242.47     55.41 o 
  -9   6   3    20452.78    21706.34    201.87 o 
  -8   6   3    18002.36    17972.04    163.68 o 
  -7   6   3    14095.69    15248.11    141.66 o 
  -6   6   3   105141.63   108180.58    881.17 o 
  -5   6   3    24132.24    23998.45    232.37 o 
  -4   6   3    18109.14    18167.22    224.84 o 
  -3   6   3    14268.20    13728.71    142.74 o 
  -2   6   3    10540.66    11603.62    122.03 o 
  -1   6   3    57690.96    58712.16    496.07 o 
   0   6   3    15295.84    15828.25    158.37 o 
   1   6   3    35990.07    37946.42    347.91 o 
   2   6   3    28190.53    28472.00    265.37 o 
   3   6   3      432.79      372.76     17.63 o 
   4   6   3    11358.79    11561.22    126.29 o 
   5   6   3       45.97       53.94     16.55 o 
   6   6   3    28168.94    28497.59    239.26 o 
   7   6   3    34173.70    35306.77    330.19 o 
   8   6   3       14.56        5.07     15.51 o 
   9   6   3     7543.71     7599.19    105.09 o 
  10   6   3     5528.56     5758.01    101.28 o 
  11   6   3     3451.56     3400.76     77.41 o 
  12   6   3     8166.99     8465.71    222.03 o 
  13   6   3     1816.42     1895.45     64.41 o 
  14   6   3    11469.72    11936.31    177.77 o 
  15   6   3     2303.78     2503.96     84.69 o 
  16   6   3      320.18      321.12     42.75 o 
  17   6   3     1009.95      929.80     71.03 o 
  18   6   3        1.82      -45.80     45.80 o 
 -20   7   3     1088.19     1047.29     78.58 o 
 -19   7   3     1127.68     1274.82     80.30 o 
 -18   7   3      746.60      514.17     60.94 o 
 -17   7   3       76.79       65.00     44.97 o 
 -16   7   3     6471.96     6624.70    166.20 o 
 -15   7   3     5230.93     5303.36    133.20 o 
 -14   7   3     1219.89     1138.40     61.54 o 
 -13   7   3      870.65      868.31     57.13 o 
 -12   7   3    13926.36    13464.15    209.42 o 
 -11   7   3      105.41      109.36     28.68 o 
 -10   7   3     7404.46     7259.61    107.35 o 
  -9   7   3     6454.21     6883.49    103.22 o 
  -8   7   3    28763.02    28924.40    300.63 o 
  -7   7   3    40248.14    40683.78    379.40 o 
  -6   7   3     6702.60     6250.14     83.81 o 
  -5   7   3     6778.54     6950.61     86.02 o 
  -4   7   3     5509.26     5818.20     76.62 o 
  -3   7   3    15013.90    15811.73    152.22 o 
  -2   7   3    14869.09    15569.25    159.72 o 
  -1   7   3    25430.83    26353.67    237.91 o 
   0   7   3    60513.02    59805.36    540.68 o 
   1   7   3    16746.03    16742.05    167.49 o 
   2   7   3      355.18      359.22     21.13 o 
   3   7   3     5718.65     6084.90     84.33 o 
   4   7   3     3804.49     3805.81     56.09 o 
   5   7   3    46463.74    48099.75    437.58 o 
   6   7   3      650.87      779.67     34.12 o 
   7   7   3    15047.44    15268.13    166.31 o 
   8   7   3    20044.90    19896.46    223.53 o 
   9   7   3      124.94      133.14     22.27 o 
  10   7   3     1047.42      969.80     39.00 o 
  11   7   3       10.33       15.13     20.95 o 
  12   7   3     8776.77     8790.81    127.97 o 
  13   7   3    13991.34    14577.08    185.65 o 
  14   7   3       58.54      100.59     36.37 o 
  15   7   3     8665.38     8877.71    173.65 o 
  16   7   3     1762.11     1780.36     78.93 o 
  17   7   3        1.65      -15.78     48.35 o 
  18   7   3       82.62       17.42     50.20 o 
 -20   8   3       24.28       -8.92     54.18 o 
 -19   8   3     2154.74     2202.26    146.86 o 
 -18   8   3       22.00      -49.58     49.58 o 
 -17   8   3     2568.08     2681.42    113.34 o 
 -16   8   3      139.85      122.26     59.45 o 
 -15   8   3     2285.85     2297.77    130.30 o 
 -14   8   3     1566.94     1557.17     77.88 o 
 -13   8   3     3547.69     3425.59    158.77 o 
 -12   8   3      130.23       97.22     34.01 o 
 -11   8   3     9025.17     8780.15    157.96 o 
 -10   8   3       43.49       50.04     22.49 o 
  -9   8   3    10754.10    10240.28    150.04 o 
  -8   8   3      220.82      156.50     25.35 o 
  -7   8   3    12295.30    11955.01    139.84 o 
  -6   8   3    20979.49    20872.17    198.77 o 
  -5   8   3     4214.96     4135.09     56.60 o 
  -4   8   3      454.41      563.63     20.99 o 
  -3   8   3     3116.83     2867.88     61.40 o 
  -2   8   3      141.93       76.73     12.27 o 
  -1   8   3    38864.90    38817.61    342.19 o 
   0   8   3      376.17      339.87     20.63 o 
   1   8   3     4038.34     4417.35     55.05 o 
   2   8   3       48.34       57.78     10.91 o 
   3   8   3     4648.22     4789.37     61.51 o 
   4   8   3     5936.69     6482.49     92.48 o 
   5   8   3     3936.75     3967.38     66.05 o 
   6   8   3    18560.56    18917.46    227.36 o 
   7   8   3     7158.24     7310.07    116.16 o 
   8   8   3     2230.02     2145.77     56.62 o 
   9   8   3       38.16       11.37     20.98 o 
  10   8   3        7.89       10.84     22.49 o 
  11   8   3       52.71       28.42     23.69 o 
  12   8   3      553.38      541.91     37.83 o 
  13   8   3       86.64      132.84     30.50 o 
  14   8   3     3722.73     3959.22     97.55 o 
  15   8   3      420.48      498.32     58.59 o 
  16   8   3      248.11      212.42     40.01 o 
  17   8   3       48.67       44.95     54.70 o 
  18   8   3      132.42       60.74     56.96 o 
 -20   9   3       89.88      120.19     62.12 o 
 -19   9   3       23.40      -55.01     55.01 o 
 -18   9   3     2475.53     2861.75    147.18 o 
 -17   9   3       32.37      -20.39     53.04 o 
 -16   9   3      426.88      336.25     74.15 o 
 -15   9   3     2859.45     3377.14    127.68 o 
 -14   9   3     3567.17     3501.24    115.62 o 
 -13   9   3      443.30      435.70     51.21 o 
 -12   9   3      495.07      334.84     43.56 o 
 -11   9   3      519.06      545.81     48.61 o 
 -10   9   3     6125.06     6297.42    164.54 o 
  -9   9   3     1796.78     1677.36     58.52 o 
  -8   9   3        6.11       15.41     24.12 o 
  -7   9   3    26195.32    26349.27    282.25 o 
  -6   9   3    10141.63    10396.91    109.23 o 
  -5   9   3       64.37       68.38     12.10 o 
  -4   9   3     2030.15     2018.21     41.30 o 
  -3   9   3        2.62      -11.07     11.07 o 
  -2   9   3     3522.33     3593.51     55.72 o 
  -1   9   3     2905.89     2838.37     48.90 o 
   0   9   3     1129.95     1203.93     32.63 o 
   1   9   3    27632.70    27469.40    232.98 o 
   2   9   3     3730.77     3784.44     50.35 o 
   3   9   3     2577.00     2822.19     54.05 o 
   4   9   3      409.71      430.74     33.91 o 
   5   9   3     1358.55     1367.41     44.48 o 
   6   9   3     2664.75     2807.85     65.39 o 
   7   9   3       31.66       38.26     31.17 o 
   8   9   3      791.47      771.70     39.23 o 
   9   9   3    18451.48    18756.58    225.96 o 
  10   9   3     1433.94     1365.60     66.12 o 
  11   9   3       25.39       30.37     26.40 o 
  12   9   3     1381.54     1375.66     54.51 o 
  13   9   3      325.84      256.37     35.18 o 
  14   9   3       64.72       70.90     36.18 o 
  15   9   3     1294.18     1200.15     92.74 o 
  16   9   3      792.27      738.28     63.83 o 
  17   9   3     2077.81     2002.51    116.31 o 
 -19  10   3      533.16      394.36     77.10 o 
 -18  10   3        1.06      -55.01     55.01 o 
 -17  10   3     1320.08     1245.53     93.04 o 
 -16  10   3      373.47      364.47     66.37 o 
 -15  10   3      456.21      429.58     83.34 o 
 -14  10   3     3172.39     3486.15    133.88 o 
 -13  10   3     2803.88     3020.51    110.21 o 
 -12  10   3     1556.97     1426.20    110.54 o 
 -11  10   3     7012.03     6897.75    145.12 o 
 -10  10   3      275.84      157.26     40.60 o 
  -9  10   3     1413.25     1392.21     56.56 o 
  -8  10   3     5791.07     5724.71    109.16 o 
  -7  10   3        0.53       24.97     21.72 o 
  -6  10   3    19954.95    20692.48    215.65 o 
  -5  10   3      114.06      141.81     17.82 o 
  -4  10   3       70.51       87.92     15.10 o 
  -3  10   3    19966.14    19536.02    178.85 o 
  -2  10   3     1655.29     1568.91     36.37 o 
  -1  10   3      159.87      106.66     16.49 o 
   0  10   3    20211.28    20771.51    178.39 o 
   1  10   3      438.85      462.64     20.50 o 
   2  10   3    33598.92    34067.79    268.52 o 
   3  10   3      124.24       94.04     16.30 o 
   4  10   3       82.35       68.52     19.04 o 
   5  10   3    16324.24    16277.85    193.78 o 
   6  10   3     2874.13     2837.86     82.75 o 
   7  10   3     2781.05     2855.84     84.92 o 
   8  10   3     9317.55     9549.39    156.39 o 
   9  10   3     2893.92     2668.43     88.44 o 
  10  10   3     3538.76     3542.14     92.81 o 
  11  10   3      126.05      127.86     35.73 o 
  12  10   3      279.15      271.41     42.17 o 
  13  10   3     2276.81     2309.00     96.91 o 
  14  10   3      860.49      865.49     67.37 o 
  15  10   3     1892.76     1934.28     92.46 o 
  16  10   3      937.29      784.98     76.97 o 
  17  10   3      141.32       79.12     65.30 o 
 -19  11   3       27.22       77.75     69.09 o 
 -18  11   3       59.16       -6.28     61.72 o 
 -17  11   3      502.52      595.10     80.78 o 
 -16  11   3      365.42      322.13    113.41 o 
 -15  11   3     1186.05     1309.55     93.70 o 
 -14  11   3      162.23       60.74     67.48 o 
 -13  11   3     1471.38     1479.60     85.50 o 
 -12  11   3      239.00      182.05     49.58 o 
 -11  11   3        9.29      -27.25     35.48 o 
 -10  11   3      393.79      347.60     47.82 o 
  -9  11   3      874.73      833.91     49.22 o 
  -8  11   3     1186.59     1334.03     56.28 o 
  -7  11   3     3996.50     3925.60     81.58 o 
  -6  11   3      122.68       83.92     21.95 o 
  -5  11   3     3530.25     3549.37     61.71 o 
  -4  11   3        5.74       17.04     15.54 o 
  -3  11   3     1967.01     1939.19     44.68 o 
  -2  11   3       31.02       41.53     15.63 o 
  -1  11   3     2865.91     2883.78     48.15 o 
   0  11   3      580.87      708.11     31.12 o 
   1  11   3     9185.22     9005.90    110.92 o 
   2  11   3       65.78       80.62     15.90 o 
   3  11   3    12731.01    13120.42    140.83 o 
   4  11   3       18.91       19.48     19.42 o 
   5  11   3      114.64      152.70     26.13 o 
   6  11   3        6.51      -15.91     27.81 o 
   7  11   3     3921.19     3846.48    102.85 o 
   8  11   3      344.28      362.31     42.85 o 
   9  11   3     7065.75     7107.78    148.33 o 
  10  11   3      885.35      833.52     58.26 o 
  11  11   3     1628.00     1529.11     68.69 o 
  12  11   3      323.56      274.99     51.36 o 
  13  11   3        9.47      -14.08     42.84 o 
  14  11   3       14.73       14.58     47.18 o 
  15  11   3      680.96      660.91    109.71 o 
  16  11   3       87.74       68.34     54.07 o 
  17  11   3      132.31       49.64     69.04 o 
 -18  12   3      344.83      275.45     78.49 o 
 -17  12   3       76.35      117.48     67.54 o 
 -16  12   3      142.17      165.23     68.42 o 
 -15  12   3       24.83       59.50     61.30 o 
 -14  12   3     1117.73     1012.55     92.03 o 
 -13  12   3     2617.86     2585.90    128.98 o 
 -12  12   3     1076.18      943.36     75.58 o 
 -11  12   3      618.61      628.60     64.88 o 
 -10  12   3     1034.45     1019.61     63.81 o 
  -9  12   3      710.89      728.62     55.51 o 
  -8  12   3       29.91       21.52     29.46 o 
  -7  12   3       29.82       24.48     28.30 o 
  -6  12   3     2213.58     2202.04     62.78 o 
  -5  12   3     5902.09     5721.92     87.92 o 
  -4  12   3     2400.64     2320.60     47.29 o 
  -3  12   3     3700.40     3684.26     63.41 o 
  -2  12   3     3938.97     3675.08     64.48 o 
  -1  12   3       19.25       21.87     15.44 o 
   0  12   3     2817.56     2673.56     50.71 o 
   1  12   3     1244.03     1307.21     35.75 o 
   2  12   3     1556.67     1383.42     37.25 o 
   3  12   3     2475.17     2464.29     53.14 o 
   4  12   3     2393.02     2352.62     74.01 o 
   5  12   3     1658.30     1781.17     65.32 o 
   6  12   3     2334.60     2355.80     74.54 o 
   7  12   3     1602.42     1573.18     90.91 o 
   8  12   3      734.64      676.39     55.02 o 
   9  12   3      654.22      654.35     56.83 o 
  10  12   3        6.06      -28.27     36.81 o 
  11  12   3     1204.55     1034.86     72.98 o 
  12  12   3      699.22      588.97     65.33 o 
  13  12   3      733.01      626.99     67.87 o 
  14  12   3      956.20      806.31     73.84 o 
  15  12   3      512.19      537.13     69.42 o 
  16  12   3      336.47      278.01     64.79 o 
 -18  13   3      681.58      740.80    168.36 o 
 -17  13   3       97.79       53.49    101.10 o 
 -16  13   3        7.26      -63.01     63.01 o 
 -15  13   3     1153.65      998.35    157.80 o 
 -14  13   3     1268.33     1262.99    149.98 o 
 -13  13   3      130.03      120.16     81.35 o 
 -12  13   3      906.52      881.55    155.46 o 
 -11  13   3      192.22      160.97     54.35 o 
 -10  13   3     2530.66     2444.44    110.00 o 
  -9  13   3      350.23      233.67     46.27 o 
  -8  13   3     1403.23     1322.36     68.69 o 
  -7  13   3     3812.46     3665.07     95.89 o 
  -6  13   3     4517.20     4563.85    100.10 o 
  -5  13   3      332.77      337.46     27.81 o 
  -4  13   3        5.72       24.82     17.85 o 
  -3  13   3        9.20       -5.80     18.03 o 
  -2  13   3      307.98      312.20     25.90 o 
  -1  13   3      538.94      543.61     34.64 o 
   0  13   3     2473.13     2283.54     53.08 o 
   1  13   3     6219.17     6026.83     82.75 o 
   2  13   3      758.01      794.18     31.14 o 
   3  13   3       36.38       16.11     19.80 o 
   4  13   3      402.15      435.84     35.86 o 
   5  13   3      320.47      325.48     39.42 o 
   6  13   3        0.27      -28.96     28.96 o 
   7  13   3      381.55      352.08     70.07 o 
   8  13   3     2807.81     2604.61     97.67 o 
   9  13   3     4119.21     4327.64    123.63 o 
  10  13   3      244.50      228.14     69.57 o 
  11  13   3       60.10       91.92     50.32 o 
  12  13   3     1576.25     1547.22     91.34 o 
  13  13   3      906.19      935.73     79.27 o 
  14  13   3       21.05       35.42     60.20 o 
  15  13   3       47.30       47.61     59.27 o 
  16  13   3      145.78      111.90    126.08 o 
 -17  14   3      554.91      581.05    110.66 o 
 -16  14   3      406.38      301.96     83.38 o 
 -15  14   3      249.27      229.49     79.26 o 
 -14  14   3      671.64      571.07     90.12 o 
 -13  14   3       49.74      -58.30     59.77 o 
 -12  14   3      613.43      506.14     78.67 o 
 -11  14   3      543.37      670.57     82.05 o 
 -10  14   3      946.03      931.35     77.09 o 
  -9  14   3      236.58      265.37     49.78 o 
  -8  14   3     3817.91     3992.78    150.87 o 
  -7  14   3     1884.30     1916.87     75.21 o 
  -6  14   3     3156.55     3089.24     80.06 o 
  -5  14   3       55.25       32.46     22.92 o 
  -4  14   3     1112.32     1091.42     43.82 o 
  -3  14   3     1397.35     1397.41     47.39 o 
  -2  14   3     2654.09     2568.96     62.74 o 
  -1  14   3      169.79      146.73     29.14 o 
   0  14   3     2381.51     2281.61     64.43 o 
   1  14   3      894.59      914.44     37.88 o 
   2  14   3     1383.78     1287.11     39.63 o 
   3  14   3      519.69      520.65     34.16 o 
   4  14   3     1043.44      968.40     63.73 o 
   5  14   3     1131.69     1058.67     58.03 o 
   6  14   3     1129.40      990.97     58.93 o 
   7  14   3      129.13       24.43     41.20 o 
   8  14   3     1214.35     1164.16     74.51 o 
   9  14   3      585.30      635.09     68.07 o 
  10  14   3       28.92        1.42     47.72 o 
  11  14   3      923.94      945.90     78.96 o 
  12  14   3      384.47      310.80     64.47 o 
  13  14   3      150.30      105.90     75.11 o 
  14  14   3      167.16      158.10     72.22 o 
  15  14   3        0.19      -59.73     59.73 o 
 -17  15   3      989.71     1171.27    118.65 o 
 -16  15   3     1711.70     1960.29    162.82 o 
 -15  15   3        4.14      -63.05     69.53 o 
 -14  15   3       45.95      -23.43     71.04 o 
 -13  15   3      276.33      236.12     78.55 o 
 -12  15   3       68.55       20.51     64.98 o 
 -11  15   3      441.47      411.77     78.36 o 
 -10  15   3      124.64       40.85     60.78 o 
  -9  15   3     5116.85     5421.80    191.60 o 
  -8  15   3     5146.80     5242.72    123.56 o 
  -7  15   3       46.36       16.60     31.55 o 
  -6  15   3      844.51      746.75     48.14 o 
  -5  15   3     6314.09     6331.40    103.41 o 
  -4  15   3     1145.23     1199.29     51.99 o 
  -3  15   3     1226.39     1094.43     55.94 o 
  -2  15   3       64.51       64.99     28.36 o 
  -1  15   3     8361.27     8273.32    129.87 o 
   0  15   3     5049.49     4889.38     97.58 o 
   1  15   3       84.95       13.66     24.54 o 
   2  15   3     1221.35     1262.59     48.68 o 
   3  15   3     2487.65     2501.56     90.95 o 
   4  15   3       11.27       24.48     30.43 o 
   5  15   3      179.56      116.82     51.60 o 
   6  15   3       87.19       40.42     37.23 o 
   7  15   3     4974.53     5108.19    123.88 o 
   8  15   3      825.66      699.10     73.62 o 
   9  15   3       25.24      -69.06     79.92 o 
  10  15   3     4496.71     4900.53    231.10 o 
  11  15   3     1340.96     1356.32     94.34 o 
  12  15   3      106.69       48.40     61.22 o 
  13  15   3      841.99      792.53     84.45 o 
  14  15   3      178.91       99.36     67.54 o 
  15  15   3     1002.97      922.30    109.09 o 
 -16  16   3       30.41      -36.99     94.14 o 
 -15  16   3      337.74      346.30     94.60 o 
 -14  16   3       86.97       53.09     75.68 o 
 -13  16   3      734.15      697.74    100.05 o 
 -12  16   3      331.55      286.51     83.22 o 
 -11  16   3     1970.36     2224.31    136.97 o 
 -10  16   3      106.79        0.20     67.43 o 
  -9  16   3     3504.83     3573.38    132.96 o 
  -8  16   3      196.17      120.59     48.72 o 
  -7  16   3     1179.15     1281.46     60.76 o 
  -6  16   3       43.23       24.66     38.21 o 
  -5  16   3     1959.00     1956.89     64.75 o 
  -4  16   3        2.06       54.58     30.61 o 
  -3  16   3     2579.07     2607.13     71.34 o 
  -2  16   3     4384.56     4299.53     92.20 o 
  -1  16   3     8747.81     8537.08    135.83 o 
   0  16   3     1673.59     1655.30     60.10 o 
   1  16   3     2235.25     2186.87     64.54 o 
   2  16   3      304.44      267.86     38.28 o 
   3  16   3      715.51      743.79     52.96 o 
   4  16   3      642.28      685.68     49.68 o 
   5  16   3      958.79      949.27     56.32 o 
   6  16   3     6208.52     6428.83    141.51 o 
   7  16   3     1842.80     1779.57     86.80 o 
   8  16   3     2038.63     1985.81    107.56 o 
   9  16   3       51.84      149.06     76.64 o 
  10  16   3      351.55      344.56     70.25 o 
  11  16   3       48.48        1.01     59.92 o 
  12  16   3      301.06      351.13     73.92 o 
  13  16   3      125.92      131.55     69.07 o 
  14  16   3     2138.21     2017.12    118.31 o 
 -15  17   3       61.82       53.47     84.28 o 
 -14  17   3       11.29       34.88     81.53 o 
 -13  17   3      534.88      519.95     98.50 o 
 -12  17   3     3250.12     3182.46    171.19 o 
 -11  17   3      391.53      195.71    113.88 o 
 -10  17   3     9358.88    10056.41    236.97 o 
  -9  17   3      176.84      168.26     60.99 o 
  -8  17   3      862.87      727.46     76.99 o 
  -7  17   3       50.00       33.67     42.79 o 
  -6  17   3     1681.34     1491.59     71.94 o 
  -5  17   3     6052.21     6116.89    115.05 o 
  -4  17   3     5596.73     5370.01    118.52 o 
  -3  17   3     2605.00     2799.00     75.71 o 
  -2  17   3     6350.47     6150.42    114.25 o 
  -1  17   3      447.44      412.89     40.30 o 
   0  17   3     2367.75     2380.98     71.37 o 
   1  17   3     1166.66     1117.10     54.26 o 
   2  17   3      965.71      996.68     74.32 o 
   3  17   3     4654.12     4413.39    103.33 o 
   4  17   3      560.71      744.61     65.60 o 
   5  17   3     7004.68     6870.82    144.74 o 
   6  17   3     3490.35     3509.05    132.64 o 
   7  17   3     3165.36     3182.12    166.39 o 
   8  17   3      694.60      848.89    101.65 o 
   9  17   3     2527.33     2526.54    125.61 o 
  10  17   3     2437.74     2547.75    128.18 o 
  11  17   3     1331.25     1434.71    106.72 o 
  12  17   3       14.65       78.76     84.89 o 
  13  17   3     2338.06     2359.66    150.66 o 
 -14  18   3      572.46      402.77    114.79 o 
 -13  18   3       66.43       -3.02    130.25 o 
 -12  18   3     2519.89     2537.28    168.24 o 
 -11  18   3     8852.50     8931.09    563.39 o 
 -10  18   3       77.36      139.45     70.13 o 
  -9  18   3     3333.01     3466.30    143.28 o 
  -8  18   3     1199.98     1110.88    112.18 o 
  -7  18   3      739.28      671.41     73.86 o 
  -6  18   3     2356.31     2178.23    129.34 o 
  -5  18   3      846.46      903.06     70.57 o 
  -4  18   3    11894.18    12220.33    200.49 o 
  -3  18   3    13644.53    13661.15    216.07 o 
  -2  18   3        6.15       70.27     34.44 o 
  -1  18   3     4668.70     4800.49    102.01 o 
   0  18   3       73.73       66.13     34.68 o 
   1  18   3     5002.60     4845.64    126.56 o 
   2  18   3      753.60      830.13    112.62 o 
   3  18   3     1013.17     1041.54     98.65 o 
   4  18   3    13898.88    14060.45    284.38 o 
   5  18   3     5003.44     5355.36    274.87 o 
   6  18   3     1304.41     1222.74    175.05 o 
   7  18   3      571.28      637.36     63.42 o 
   8  18   3     1352.63     1355.75     89.85 o 
   9  18   3     3560.64     3943.18    161.10 o 
  10  18   3      137.31      205.35     86.85 o 
  11  18   3     1720.00     1701.97    153.80 o 
  12  18   3     4091.46     4687.13    176.59 o 
 -13  19   3     1385.37     1271.83    288.39 o 
 -12  19   3      637.54      791.42    224.35 o 
 -11  19   3      688.46      713.86     90.84 o 
 -10  19   3     1962.08     1861.87    118.37 o 
  -9  19   3       73.47      109.54     83.96 o 
  -8  19   3     1812.95     1765.05    105.46 o 
  -7  19   3     1785.78     1686.45    153.36 o 
  -6  19   3      427.53      514.72    104.72 o 
  -5  19   3     3437.63     3562.55    164.92 o 
  -4  19   3      682.87      686.70     59.31 o 
  -3  19   3     2887.91     3120.46     97.69 o 
  -2  19   3     3844.42     3725.95     92.42 o 
  -1  19   3        0.14       18.82     41.34 o 
   0  19   3     3228.94     3327.81     98.90 o 
   1  19   3      237.16      203.50     84.68 o 
   2  19   3     3707.92     4012.82    129.04 o 
   3  19   3     5151.64     5156.25    194.72 o 
   4  19   3      328.57      262.96     80.91 o 
   5  19   3      934.37      933.81     89.78 o 
   6  19   3      660.11      658.90     79.41 o 
   7  19   3      384.59      285.43     93.48 o 
   8  19   3     2821.96     3105.05    145.06 o 
   9  19   3       24.25       24.03     60.91 o 
  10  19   3     2396.30     2280.32    131.09 o 
  11  19   3      349.39      417.02     89.38 o 
 -12  20   3      187.44      179.34     99.99 o 
 -11  20   3       34.91      100.54     90.18 o 
 -10  20   3      381.59      346.14    100.57 o 
  -9  20   3      714.15      639.29    108.35 o 
  -8  20   3      866.95      745.93    152.61 o 
  -7  20   3      560.54      485.54     91.68 o 
  -6  20   3     3706.87     3641.55    175.17 o 
  -5  20   3       58.39      -46.62     69.25 o 
  -4  20   3      216.17      225.38     56.92 o 
  -3  20   3      629.47      584.42     76.54 o 
  -2  20   3      963.78     1050.62     78.90 o 
  -1  20   3      964.34      865.04     62.80 o 
   0  20   3      982.42      975.77     63.63 o 
   1  20   3     2035.53     2233.43    105.06 o 
   2  20   3     2032.04     2114.36     99.70 o 
   3  20   3      121.36      271.32     83.39 o 
   4  20   3        5.91      143.00     79.02 o 
   5  20   3      416.46      308.20     87.69 o 
   6  20   3      795.08      770.80     88.28 o 
   7  20   3     1246.71     1145.18    123.09 o 
   8  20   3      343.59      395.42    104.53 o 
   9  20   3      600.51      700.34     94.36 o 
  10  20   3      178.86      256.11    106.13 o 
 -11  21   3      133.23       78.08     92.79 o 
 -10  21   3      729.50      560.05    114.84 o 
  -9  21   3      302.06      411.80    111.59 o 
  -8  21   3      439.71      436.03     95.33 o 
  -7  21   3     1605.28     1789.21    188.03 o 
  -6  21   3       16.92      -74.10     74.10 o 
  -5  21   3      494.89      599.59     97.36 o 
  -4  21   3      879.00      934.25    148.66 o 
  -3  21   3      216.40      166.26     57.92 o 
  -2  21   3     1474.91     1399.65     89.90 o 
  -1  21   3       16.05      -21.06     45.06 o 
   0  21   3       70.34      107.01     58.81 o 
   1  21   3     1031.80     1040.00     85.15 o 
   2  21   3       24.22       65.14     75.85 o 
   3  21   3        5.42      114.98     77.23 o 
   4  21   3     1909.89     2028.86    142.63 o 
   5  21   3       38.53       73.85     80.99 o 
   6  21   3      346.75      458.78     98.36 o 
   7  21   3      152.30       95.51     72.50 o 
   8  21   3      220.28      220.43    101.36 o 
   9  21   3      559.24      708.22    126.65 o 
 -10  22   3        0.07       59.42    140.65 o 
  -9  22   3      344.34      291.94    226.83 o 
  -8  22   3        7.59      -17.38     83.30 o 
  -7  22   3        0.27      -14.12    150.00 o 
  -6  22   3      325.58      245.85     93.03 o 
  -5  22   3      398.56      353.22    134.08 o 
  -4  22   3      514.48      436.99    164.70 o 
  -3  22   3      491.46      581.33     71.99 o 
  -2  22   3      203.63      198.97     60.88 o 
  -1  22   3      586.56      446.45     85.67 o 
   0  22   3      141.29      170.15     68.94 o 
   1  22   3       48.16       26.16     56.46 o 
   2  22   3      116.92       32.98     78.59 o 
   3  22   3     1149.74     1214.94    119.68 o 
   4  22   3       13.24       -4.76     81.13 o 
   5  22   3      349.54       77.13     86.17 o 
   6  22   3      261.31      239.94     93.85 o 
   7  22   3      236.68      101.79    117.62 o 
  -7  23   3      160.27       66.39     90.56 o 
  -6  23   3      693.02      412.44    102.44 o 
  -5  23   3      307.40      179.36     90.77 o 
  -4  23   3      169.91      205.15     87.83 o 
  -3  23   3        3.81      -61.67     73.42 o 
  -2  23   3       69.58       51.76     58.75 o 
  -1  23   3      480.29      527.33     90.29 o 
   0  23   3     1123.51     1054.95     86.06 o 
   1  23   3      602.07      539.35     98.52 o 
   2  23   3      897.10     1065.68    240.92 o 
   3  23   3      140.25      -93.09    125.43 o 
   4  23   3      202.37      236.31     92.78 o 
   5  23   3       71.71      -80.50     80.50 o 
  -4  24   3      130.31       68.85     83.54 o 
  -3  24   3       16.94      -36.54     75.96 o 
  -2  24   3      593.34      549.62    154.39 o 
  -1  24   3      169.01      211.48     81.99 o 
   0  24   3        4.56      -66.41     66.41 o 
   1  24   3       64.96       16.63     79.80 o 
   2  24   3       11.56      -27.49     80.08 o 
 -17   0   4        3.60       53.35     95.57 o 
 -16   0   4     1278.37     1475.95    188.10 o 
 -15   0   4       56.03      125.68     97.84 o 
 -14   0   4      360.34      448.70    115.84 o 
 -13   0   4    12719.19    12683.10    492.61 o 
 -12   0   4     9125.43     9359.75    268.21 o 
 -11   0   4      267.11      226.95     51.40 o 
 -10   0   4      180.76      345.06     59.10 o 
  -9   0   4      302.60      362.68     71.15 o 
  -8   0   4     5766.97     5511.55    163.46 o 
  -7   0   4      821.07     1067.35     54.44 o 
  -6   0   4    11078.22    12459.82    218.75 o 
  -5   0   4    55546.07    58861.67    845.07 o 
  -4   0   4       63.35       58.97     16.76 o 
  -3   0   4     3384.76     3655.81     67.89 o 
  -2   0   4    20442.47    23161.07    239.27 o 
  -1   0   4     4768.57     5659.74    160.35 o 
   0   0   4       82.04      103.53     26.00 o 
   1   0   4     5630.50     6031.21     87.33 o 
   2   0   4     9575.78     9710.00    133.50 o 
   3   0   4    46781.75    49533.22    961.78 o 
   4   0   4     1118.75     1207.71     75.15 o 
   5   0   4    14809.02    15469.47    274.01 o 
   6   0   4    14693.69    14959.30    269.51 o 
   7   0   4       90.26      138.79     35.54 o 
   8   0   4     2085.26     2192.69     63.17 o 
   9   0   4      703.01      882.59     44.49 o 
  10   0   4     2314.13     2215.67    109.69 o 
  11   0   4     2816.39     2763.90     72.48 o 
  12   0   4      515.22      436.65     34.45 o 
  13   0   4     2101.80     1975.25     85.23 o 
  14   0   4     4284.43     4557.65    103.94 o 
  15   0   4      104.12      124.94     51.23 o 
  16   0   4        0.95       19.76     48.98 o 
  17   0   4       67.63       31.86     53.34 o 
  18   0   4      557.50      640.89     76.07 o 
 -17   1   4     1881.29     2152.99    225.85 o 
 -16   1   4     3614.96     3835.52    197.88 o 
 -15   1   4       49.71      -15.07     64.65 o 
 -14   1   4      667.56      644.48     68.34 o 
 -13   1   4     2726.96     2855.63    116.09 o 
 -12   1   4     9051.84     8973.32    272.86 o 
 -11   1   4     1942.55     2197.72     81.03 o 
 -10   1   4     6403.77     6499.09    197.77 o 
  -9   1   4     7172.91     7280.60    144.01 o 
  -8   1   4     2742.33     2896.52     78.17 o 
  -7   1   4     3434.55     3774.59     77.07 o 
  -6   1   4     4330.69     4499.17     74.11 o 
  -5   1   4       31.00       25.08     10.33 o 
  -4   1   4     6729.20     7425.54     86.75 o 
  -3   1   4      917.69      952.65     25.34 o 
  -2   1   4    31666.02    36156.33    321.17 o 
  -1   1   4    39187.99    42847.23    346.10 o 
   0   1   4    23975.41    26859.66    250.09 o 
   1   1   4      283.48      284.59     11.17 o 
   2   1   4    13175.48    14912.74    157.64 o 
   3   1   4     3385.25     3720.73     66.61 o 
   4   1   4    13435.81    14355.43    228.89 o 
   5   1   4    24222.53    26444.75    289.37 o 
   6   1   4       54.35       59.40     12.87 o 
   7   1   4     7830.10     8204.69    121.84 o 
   8   1   4       36.35       28.69     14.86 o 
   9   1   4     3396.66     3358.47     56.75 o 
  10   1   4      525.06      603.72     25.93 o 
  11   1   4     1654.34     1689.85     56.37 o 
  12   1   4        9.84       -3.15     19.20 o 
  13   1   4     3378.95     3534.87     63.13 o 
  14   1   4      797.00      712.01     31.28 o 
  15   1   4     2132.22     2219.38     78.38 o 
  16   1   4      223.33      226.46     41.46 o 
  17   1   4      189.25      168.51     42.43 o 
  18   1   4      293.79      302.06     48.10 o 
 -20   2   4      608.20      554.71     73.40 o 
 -19   2   4     1742.77     1708.30    106.80 o 
 -18   2   4      406.48      406.49     61.88 o 
 -17   2   4     1739.63     1721.94     79.34 o 
 -16   2   4      836.76      817.93     53.47 o 
 -15   2   4      901.88      961.82    100.86 o 
 -14   2   4      132.03      163.75     29.66 o 
 -13   2   4      115.35      158.96     45.34 o 
 -12   2   4    11285.69    12075.07    172.67 o 
 -11   2   4     3385.74     3398.43     65.71 o 
 -10   2   4     4892.75     5183.51     83.29 o 
  -9   2   4    10095.49    10089.12    143.37 o 
  -8   2   4     3775.72     3996.33     71.98 o 
  -7   2   4        9.40        2.97     14.28 o 
  -6   2   4     7378.24     7157.06    101.98 o 
  -5   2   4      914.43      982.95     24.20 o 
  -4   2   4     5284.85     5733.47     72.53 o 
  -3   2   4    27965.19    30759.24    294.02 o 
  -2   2   4     8481.60     9366.22    110.48 o 
  -1   2   4     5991.07     7078.18     74.30 o 
   0   2   4     2562.87     2648.27     37.68 o 
   1   2   4    13413.74    15142.42    179.98 o 
   2   2   4    43111.53    47288.86    516.80 o 
   3   2   4    44658.88    47902.60    518.95 o 
   4   2   4    25497.31    27096.59    347.25 o 
   5   2   4     2296.03     2611.52     48.99 o 
   6   2   4     3289.78     3435.43     53.67 o 
   7   2   4     5546.03     5629.98     76.68 o 
   8   2   4     8820.58     9280.90    113.52 o 
   9   2   4      408.77      414.47     22.67 o 
  10   2   4      632.55      643.23     29.15 o 
  11   2   4     3796.44     3939.61     72.74 o 
  12   2   4     6035.39     6065.83    103.31 o 
  13   2   4     1063.62     1055.16     44.42 o 
  14   2   4      155.56      118.18     22.20 o 
  15   2   4     6590.80     6876.87    121.41 o 
  16   2   4     2440.08     2449.26     85.82 o 
  17   2   4       52.64       -4.51     57.37 o 
  18   2   4      402.95      401.56     86.69 o 
 -21   3   4      765.86      784.59     87.82 o 
 -20   3   4        3.69       53.08     64.44 o 
 -19   3   4     4943.48     5433.62    196.03 o 
 -18   3   4     7245.21     7574.82    236.34 o 
 -17   3   4        5.81       58.17     43.12 o 
 -16   3   4     4338.92     4679.44    130.72 o 
 -15   3   4      517.83      454.37     51.62 o 
 -14   3   4     4407.66     4378.72    117.07 o 
 -13   3   4     6777.83     6838.59    133.04 o 
 -12   3   4      300.63      384.69     25.41 o 
 -11   3   4    21539.57    21756.72    237.54 o 
 -10   3   4    41230.95    41269.17    433.33 o 
  -9   3   4     2654.62     2464.26     43.70 o 
  -8   3   4     9231.39     9617.92    103.15 o 
  -7   3   4     2995.66     3203.00     52.35 o 
  -6   3   4    30037.00    29223.76    312.27 o 
  -5   3   4    11875.59    11557.27    120.37 o 
  -4   3   4     4069.27     4410.66     78.64 o 
  -3   3   4   107023.19   114612.81   1030.60 o 
  -2   3   4    21439.47    22854.01    218.42 o 
  -1   3   4    28129.29    31556.29    291.39 o 
   0   3   4     2157.69     2173.59     27.02 o 
   1   3   4    42358.66    44618.92    443.50 o 
   2   3   4    62732.13    65092.70    910.84 o 
   3   3   4     5211.08     5128.85     66.25 o 
   4   3   4    12817.83    12913.29    132.28 o 
   5   3   4    36289.59    37048.95    358.33 o 
   6   3   4     2730.12     2783.99     49.18 o 
   7   3   4     5545.91     5558.81     78.55 o 
   8   3   4     1757.72     1720.54     41.98 o 
   9   3   4    22599.39    23131.30    264.81 o 
  10   3   4    15396.62    16052.23    198.75 o 
  11   3   4      391.95      454.87     29.75 o 
  12   3   4     1362.80     1331.88     47.40 o 
  13   3   4      223.01      208.30     29.21 o 
  14   3   4      435.38      393.11     36.08 o 
  15   3   4      187.06      156.59     30.84 o 
  16   3   4      373.87      265.01     34.93 o 
  17   3   4     5556.37     5845.88    136.61 o 
  18   3   4     1250.12     1250.92     77.09 o 
 -21   4   4       22.41      -25.87     71.90 o 
 -20   4   4     1296.35     1216.07    111.04 o 
 -19   4   4      707.74      762.67     88.25 o 
 -18   4   4      471.34      445.68     73.35 o 
 -17   4   4     1306.64     1244.18    101.96 o 
 -16   4   4      178.58      207.86     45.94 o 
 -15   4   4     2270.78     2383.26     67.86 o 
 -14   4   4     5801.25     5774.36    143.97 o 
 -13   4   4     1121.97     1053.79     45.63 o 
 -12   4   4     7619.32     7422.39    114.25 o 
 -11   4   4     2244.88     2319.96     50.55 o 
 -10   4   4     4226.56     4178.24     79.97 o 
  -9   4   4    11865.16    11892.29    134.99 o 
  -8   4   4       26.45       20.46     11.65 o 
  -7   4   4    13991.37    13181.40    123.16 o 
  -6   4   4     4311.81     3929.58     53.02 o 
  -5   4   4    45424.29    46593.97    544.82 o 
  -4   4   4    38340.31    36184.25    416.76 o 
  -3   4   4     3305.64     4307.17     56.85 o 
  -2   4   4    55411.36    59780.17    505.66 o 
  -1   4   4      452.15      420.63     22.83 o 
   0   4   4     1213.45     1418.28     22.29 o 
   1   4   4    30653.86    31690.55    277.92 o 
   2   4   4     2666.65     2578.90     40.75 o 
   3   4   4    34962.48    34800.83    347.73 o 
   4   4   4       76.74       88.87     19.50 o 
   5   4   4     7939.78     8046.58     85.14 o 
   6   4   4    14176.13    14293.46    159.88 o 
   7   4   4        5.14       26.36     21.11 o 
   8   4   4    23626.72    23764.49    267.82 o 
   9   4   4     4440.71     4696.26     83.16 o 
  10   4   4     5594.56     5644.06     96.03 o 
  11   4   4     8652.72     8808.95    131.39 o 
  12   4   4        5.95      -13.16     25.88 o 
  13   4   4     5513.18     5584.81    106.86 o 
  14   4   4      604.90      597.67     40.99 o 
  15   4   4      733.52      712.87     43.66 o 
  16   4   4     1163.20     1195.72     53.81 o 
  17   4   4      511.31      415.13     55.60 o 
  18   4   4     2020.21     2102.66    105.25 o 
 -21   5   4     1884.30     1992.66    152.16 o 
 -20   5   4       22.09       26.23     72.02 o 
 -19   5   4       15.89       52.94     41.35 o 
 -18   5   4      216.12      198.79     43.93 o 
 -17   5   4       14.64      -12.50     33.76 o 
 -16   5   4     5805.46     5642.24    126.77 o 
 -15   5   4     7580.55     7565.20    188.42 o 
 -14   5   4     4562.06     4467.46     99.02 o 
 -13   5   4     4663.83     4616.87     98.48 o 
 -12   5   4      120.50       79.35     24.74 o 
 -11   5   4      709.63      527.49     45.52 o 
 -10   5   4      708.51      779.57     31.53 o 
  -9   5   4    10143.95    10330.84    150.74 o 
  -8   5   4    41229.98    41618.50    344.43 o 
  -7   5   4    12918.20    12494.35    120.31 o 
  -6   5   4     5512.04     5355.47     73.97 o 
  -5   5   4      204.45      514.93     31.34 o 
  -4   5   4     8966.30     9557.40    129.03 o 
  -3   5   4      480.61      484.17     21.18 o 
  -2   5   4     1100.45     1207.76     24.34 o 
  -1   5   4     2804.49     3114.31     38.17 o 
   0   5   4    31439.19    33181.78    257.74 o 
   1   5   4       29.01       36.62     11.19 o 
   2   5   4    14131.38    13892.39    131.51 o 
   3   5   4     2409.35     2698.48     45.90 o 
   4   5   4    16037.61    15611.19    138.84 o 
   5   5   4      837.03      797.13     24.01 o 
   6   5   4     7531.39     7521.79     91.67 o 
   7   5   4     3809.56     3878.62     63.16 o 
   8   5   4    21828.88    22037.18    235.62 o 
   9   5   4     2926.97     3160.87     69.48 o 
  10   5   4     2947.32     2891.98     69.47 o 
  11   5   4     4083.02     3964.37     83.75 o 
  12   5   4     5926.71     6002.55    108.44 o 
  13   5   4      118.42       57.61     37.18 o 
  14   5   4      439.74      364.32     43.65 o 
  15   5   4     2240.14     2084.15     73.22 o 
  16   5   4     1862.38     1734.88     70.22 o 
  17   5   4      232.32      147.65     46.72 o 
  18   5   4       79.78       19.58     53.67 o 
 -21   6   4       59.72       -6.72     85.75 o 
 -20   6   4        0.14       59.36     48.42 o 
 -19   6   4     1603.61     1589.94     98.13 o 
 -18   6   4      250.77      195.63     49.21 o 
 -17   6   4     1471.26     1468.00     80.01 o 
 -16   6   4      547.12      412.03     46.72 o 
 -15   6   4     1780.48     1808.22     78.59 o 
 -14   6   4     6287.01     6033.23    124.78 o 
 -13   6   4       81.84       66.43     29.00 o 
 -12   6   4     2245.81     2344.56     70.58 o 
 -11   6   4    13902.17    13525.42    215.42 o 
 -10   6   4     4054.79     4447.03     85.59 o 
  -9   6   4     1286.53     1453.91     37.41 o 
  -8   6   4     8781.54     9289.87    105.06 o 
  -7   6   4     7275.16     7111.57     91.98 o 
  -6   6   4    17107.02    17257.40    180.05 o 
  -5   6   4     4942.77     5524.60     82.05 o 
  -4   6   4    38479.21    40164.98    410.01 o 
  -3   6   4    13954.03    14898.11    143.58 o 
  -2   6   4    20245.13    22365.55    216.35 o 
  -1   6   4      613.36      596.50     18.29 o 
   0   6   4     1860.17     2020.60     37.76 o 
   1   6   4    18287.77    19598.02    168.02 o 
   2   6   4      907.07      868.93     22.36 o 
   3   6   4       24.17       51.02      9.87 o 
   4   6   4    17972.48    17918.21    158.53 o 
   5   6   4    15056.54    15356.65    140.73 o 
   6   6   4      455.23      530.20     26.44 o 
   7   6   4     1307.62     1380.03     46.69 o 
   8   6   4     2160.43     2250.16     61.46 o 
   9   6   4     6110.81     6064.77     93.41 o 
  10   6   4      253.79      212.09     23.98 o 
  11   6   4       93.46       78.72     24.79 o 
  12   6   4     7958.37     8042.46    118.62 o 
  13   6   4     1393.55     1425.38     55.27 o 
  14   6   4      263.53      253.62     32.77 o 
  15   6   4     2021.93     1991.83    136.52 o 
  16   6   4      157.44      173.38     41.14 o 
  17   6   4      463.91      379.57     48.59 o 
  18   6   4      142.01       19.37     52.72 o 
 -20   7   4     1221.14     1320.95    199.71 o 
 -19   7   4      359.65      325.45     59.44 o 
 -18   7   4      812.82      949.57     71.55 o 
 -17   7   4      748.39      735.24     65.23 o 
 -16   7   4      815.49      780.64     65.72 o 
 -15   7   4       16.43        1.30     35.41 o 
 -14   7   4      824.07      706.38     49.29 o 
 -13   7   4     2884.81     2957.78     86.66 o 
 -12   7   4     1909.76     1991.41     83.17 o 
 -11   7   4     7222.20     7059.48    133.19 o 
 -10   7   4     2128.46     2007.35     59.79 o 
  -9   7   4    23563.10    24074.16    288.20 o 
  -8   7   4     5396.09     5434.98     87.39 o 
  -7   7   4     2727.65     2699.86     57.13 o 
  -6   7   4      115.59      236.42     18.47 o 
  -5   7   4     1269.08     1272.87     28.15 o 
  -4   7   4     2194.70     2455.71     33.94 o 
  -3   7   4    21064.93    22004.17    204.23 o 
  -2   7   4     1662.26     1721.12     36.75 o 
  -1   7   4    49433.84    53205.34    455.67 o 
   0   7   4     2429.29     2314.77     50.08 o 
   1   7   4       32.78       63.72     12.43 o 
   2   7   4      310.58      316.46     20.07 o 
   3   7   4      375.28      456.56     19.10 o 
   4   7   4     2711.64     2806.09     57.90 o 
   5   7   4    10773.05    11050.85    128.00 o 
   6   7   4     4747.47     4944.64     89.78 o 
   7   7   4    10111.20    10315.89    136.66 o 
   8   7   4      525.16      473.58     30.29 o 
   9   7   4      563.47      530.78     31.98 o 
  10   7   4       13.71      -11.97     20.12 o 
  11   7   4      327.17      317.85     30.52 o 
  12   7   4     3761.74     3926.44     82.48 o 
  13   7   4     2624.80     2677.37     71.06 o 
  14   7   4     3535.14     3541.94     85.80 o 
  15   7   4     1811.48     1876.49     69.61 o 
  16   7   4      323.37      420.92     50.78 o 
  17   7   4      155.81       80.75     42.74 o 
  18   7   4       31.50      -19.13     82.98 o 
 -20   8   4      247.55      294.98     75.63 o 
 -19   8   4      972.91     1106.14    114.77 o 
 -18   8   4     1234.76     1122.64     82.31 o 
 -17   8   4     3286.63     3621.39    130.47 o 
 -16   8   4     2281.19     2276.09    106.89 o 
 -15   8   4     3700.48     3832.28    137.53 o 
 -14   8   4     4051.17     4079.31    108.12 o 
 -13   8   4     2574.79     2660.97     87.06 o 
 -12   8   4     2383.89     2187.09     77.41 o 
 -11   8   4       47.29       82.75     31.25 o 
 -10   8   4    15146.60    15440.25    233.67 o 
  -9   8   4     3858.98     3609.65     90.41 o 
  -8   8   4     6751.84     7263.49    133.61 o 
  -7   8   4    28204.63    29096.87    295.50 o 
  -6   8   4    22404.05    21823.19    224.63 o 
  -5   8   4      851.31      842.97     27.91 o 
  -4   8   4      231.47      190.65     19.04 o 
  -3   8   4     5018.02     5134.13     63.30 o 
  -2   8   4    40095.37    39745.20    350.68 o 
  -1   8   4     7626.98     8049.12     92.14 o 
   0   8   4    27324.57    27013.99    262.03 o 
   1   8   4    23467.13    24776.85    212.63 o 
   2   8   4     1027.16      993.02     28.86 o 
   3   8   4      448.50      446.25     23.24 o 
   4   8   4      488.07      375.28     23.56 o 
   5   8   4    21094.41    21916.02    224.69 o 
   6   8   4    40273.93    40671.94    414.79 o 
   7   8   4      512.29      519.79     32.09 o 
   8   8   4     6174.63     6023.95    100.25 o 
   9   8   4     1803.74     1882.66     66.69 o 
  10   8   4      568.92      610.67     37.12 o 
  11   8   4        4.77       -2.58     24.26 o 
  12   8   4      865.56      821.22     44.58 o 
  13   8   4     9247.10     9517.57    146.29 o 
  14   8   4     7038.73     7341.47    174.32 o 
  15   8   4      182.93      187.03     39.63 o 
  16   8   4     1480.91     1352.30     75.03 o 
  17   8   4      162.93      112.64     47.00 o 
 -20   9   4      391.50      444.46     72.70 o 
 -19   9   4      837.61      794.58     81.20 o 
 -18   9   4      423.26      352.33     68.09 o 
 -17   9   4      675.12      558.50     69.83 o 
 -16   9   4     6518.86     6619.94    184.68 o 
 -15   9   4      601.65      530.74     64.18 o 
 -14   9   4     3557.44     3449.80    122.56 o 
 -13   9   4     3049.26     2892.95     94.43 o 
 -12   9   4      212.71      147.68     36.90 o 
 -11   9   4     1700.41     1590.12    149.11 o 
 -10   9   4     2060.22     2000.14     73.37 o 
  -9   9   4     8217.51     8212.50    152.51 o 
  -8   9   4    14255.10    14220.86    219.64 o 
  -7   9   4       55.21       45.21     23.25 o 
  -6   9   4     8702.54     9472.35    110.07 o 
  -5   9   4     5894.08     5696.03     70.78 o 
  -4   9   4     3790.54     3865.72     59.99 o 
  -3   9   4    14645.20    13911.14    192.52 o 
  -2   9   4      807.83      891.66     28.69 o 
  -1   9   4    39348.56    39534.15    351.78 o 
   0   9   4    14000.40    13144.40    136.40 o 
   1   9   4       12.33       27.20     10.81 o 
   2   9   4     1911.41     2039.33     37.61 o 
   3   9   4     2594.27     2703.92     45.93 o 
   4   9   4     4612.92     4514.48     78.15 o 
   5   9   4    12344.91    13146.22    161.07 o 
   6   9   4     6946.96     6755.34    119.67 o 
   7   9   4    13308.75    13491.82    175.33 o 
   8   9   4     3391.14     3407.17     90.63 o 
   9   9   4      791.58      652.25     39.96 o 
  10   9   4     2684.26     2805.88     97.15 o 
  11   9   4      505.71      568.40     40.73 o 
  12   9   4     4569.20     4542.77    122.00 o 
  13   9   4      488.53      519.81     45.16 o 
  14   9   4      958.93      893.42     56.38 o 
  15   9   4     2897.41     2823.76    118.43 o 
  16   9   4      223.41       82.09     58.50 o 
  17   9   4      244.46      266.28     55.25 o 
 -20  10   4      859.95      771.38     88.09 o 
 -19  10   4      106.90       71.16     98.50 o 
 -18  10   4        8.05      -30.13    148.49 o 
 -17  10   4      520.81      343.17     69.54 o 
 -16  10   4      212.37      115.29     57.43 o 
 -15  10   4      251.33      184.72     57.64 o 
 -14  10   4      739.70      696.62     65.61 o 
 -13  10   4     3361.68     3220.99    114.44 o 
 -12  10   4     4853.89     4646.45    120.25 o 
 -11  10   4      137.55       95.07     39.64 o 
 -10  10   4      308.27      328.75     51.36 o 
  -9  10   4     1931.98     1787.82     93.77 o 
  -8  10   4        3.33       -8.51     26.80 o 
  -7  10   4     2881.58     3017.43     76.42 o 
  -6  10   4       38.24       32.28     22.18 o 
  -5  10   4    16985.27    17134.69    163.54 o 
  -4  10   4     1809.30     1829.73     39.58 o 
  -3  10   4       77.08       82.98     14.09 o 
  -2  10   4      114.46       93.94     15.62 o 
  -1  10   4     2121.03     1928.71     42.60 o 
   0  10   4      992.00     1076.58     29.10 o 
   1  10   4     8691.95     8850.69     87.32 o 
   2  10   4     3707.37     3700.11     84.23 o 
   3  10   4    15901.10    16382.47    194.60 o 
   4  10   4      755.67      818.40     33.79 o 
   5  10   4      378.76      413.97     34.94 o 
   6  10   4      890.37      866.27     50.59 o 
   7  10   4      100.23       86.74     29.17 o 
   8  10   4     1734.07     1769.19     67.53 o 
   9  10   4     2883.95     2990.36     86.06 o 
  10  10   4     1487.67     1434.77     68.48 o 
  11  10   4     2456.07     2512.96    144.92 o 
  12  10   4      609.15      594.14     72.59 o 
  13  10   4      174.70      222.64     51.39 o 
  14  10   4        7.82        7.82     43.15 o 
  15  10   4      210.52      209.54     55.19 o 
  16  10   4      972.51      939.43     74.34 o 
  17  10   4      128.74      102.08     53.15 o 
 -19  11   4     1196.17     1242.49    131.16 o 
 -18  11   4      200.34      111.09    107.30 o 
 -17  11   4     2677.68     2822.22    137.36 o 
 -16  11   4      407.93      432.08     71.04 o 
 -15  11   4     1104.39     1119.79     88.16 o 
 -14  11   4      471.61      367.57     66.07 o 
 -13  11   4     1336.73     1209.07     79.11 o 
 -12  11   4     1955.16     2036.11     87.98 o 
 -11  11   4     3355.48     3194.40    101.95 o 
 -10  11   4     3474.01     3495.59    108.15 o 
  -9  11   4     7184.64     6767.09    150.70 o 
  -8  11   4      674.46      640.17     42.94 o 
  -7  11   4      310.75      359.58     45.11 o 
  -6  11   4     5519.67     5388.93    102.93 o 
  -5  11   4     6014.66     5744.25     82.39 o 
  -4  11   4     1836.63     1784.97     41.16 o 
  -3  11   4     2362.27     2171.29     47.47 o 
  -2  11   4     6594.71     6524.98     82.56 o 
  -1  11   4    17523.56    17170.91    165.52 o 
   0  11   4       41.68       21.34     13.72 o 
   1  11   4      672.95      805.92     26.51 o 
   2  11   4    27131.56    27426.93    236.92 o 
   3  11   4     2444.07     2372.80     62.03 o 
   4  11   4     3184.75     3189.31     93.61 o 
   5  11   4        7.21       12.28     25.15 o 
   6  11   4      496.13      407.58     42.46 o 
   7  11   4     6439.09     6498.54    168.25 o 
   8  11   4      122.86      159.03     38.54 o 
   9  11   4      657.52      617.94     78.78 o 
  10  11   4    10231.01    10704.61    188.69 o 
  11  11   4      604.23      660.67     53.55 o 
  12  11   4      865.93      682.56     60.75 o 
  13  11   4      116.59       78.90     47.83 o 
  14  11   4      302.28      235.90     57.35 o 
  15  11   4      289.56      325.43     90.36 o 
  16  11   4        7.71       18.86     50.99 o 
 -19  12   4      104.66      104.46     99.93 o 
 -18  12   4      420.44      418.07     81.62 o 
 -17  12   4       13.23      -19.88     63.76 o 
 -16  12   4     1156.55     1163.86     99.24 o 
 -15  12   4       80.11      -12.46     59.36 o 
 -14  12   4      663.97      397.94     92.47 o 
 -13  12   4      311.22      243.89     63.87 o 
 -12  12   4        6.90      -20.83     40.90 o 
 -11  12   4     1027.47     1077.06     67.75 o 
 -10  12   4     2570.45     2427.27     92.36 o 
  -9  12   4      384.66      413.48     54.38 o 
  -8  12   4     9670.35     9451.01    157.55 o 
  -7  12   4      328.47      349.69     37.87 o 
  -6  12   4      265.40      253.17     30.09 o 
  -5  12   4     4865.61     4692.09     79.27 o 
  -4  12   4       33.88       -5.33     16.47 o 
  -3  12   4     1058.59     1038.14     34.23 o 
  -2  12   4     2368.02     2044.90     48.67 o 
  -1  12   4       98.87      128.36     20.02 o 
   0  12   4     1194.48     1106.88     35.33 o 
   1  12   4      143.64      118.35     18.92 o 
   2  12   4      239.54      211.45     22.32 o 
   3  12   4     2353.13     2415.82     59.52 o 
   4  12   4       30.87      -13.30     22.54 o 
   5  12   4       50.66       10.17     26.96 o 
   6  12   4     1152.89     1140.56     62.11 o 
   7  12   4       10.78       19.40     32.36 o 
   8  12   4      256.54      230.44     43.94 o 
   9  12   4     1891.93     1843.23     82.51 o 
  10  12   4      463.86      391.93     52.62 o 
  11  12   4     1117.77     1090.39     77.00 o 
  12  12   4      177.83      191.42     53.84 o 
  13  12   4       52.74        5.25     51.75 o 
  14  12   4      492.37      407.29     64.53 o 
  15  12   4       52.30      122.20     58.66 o 
  16  12   4       75.51       62.74     57.43 o 
 -18  13   4      116.27      216.75     80.64 o 
 -17  13   4       79.73      -54.06     84.06 o 
 -16  13   4     2120.17     1985.43    236.13 o 
 -15  13   4     2867.67     2791.03    143.30 o 
 -14  13   4      450.08      355.45     75.96 o 
 -13  13   4     1136.27     1115.12    111.08 o 
 -12  13   4       12.74       24.32     79.88 o 
 -11  13   4     1136.22     1223.43     90.31 o 
 -10  13   4      503.95      565.33     55.49 o 
  -9  13   4       15.27       30.25     37.77 o 
  -8  13   4    10276.49    10358.65    172.42 o 
  -7  13   4    10840.64    10879.21    176.02 o 
  -6  13   4     1579.05     1643.00     57.86 o 
  -5  13   4       37.43       59.64     22.58 o 
  -4  13   4     2384.09     2346.79     60.47 o 
  -3  13   4     1335.38     1231.64     40.28 o 
  -2  13   4       62.50       72.49     20.66 o 
  -1  13   4       14.57        2.64     22.22 o 
   0  13   4    12982.15    12549.21    143.53 o 
   1  13   4     6430.60     6391.81     81.49 o 
   2  13   4      695.88      657.97     35.93 o 
   3  13   4      644.81      636.60     47.03 o 
   4  13   4      184.24      225.51     32.00 o 
   5  13   4      466.66      443.18     42.52 o 
   6  13   4       86.52       78.99     35.89 o 
   7  13   4     2018.68     1956.22     85.95 o 
   8  13   4     9871.03    10026.20    195.29 o 
   9  13   4      325.22      322.90     58.05 o 
  10  13   4       18.73       13.74     46.43 o 
  11  13   4      705.17      666.91     70.38 o 
  12  13   4      103.59       42.11     52.49 o 
  13  13   4       12.10       42.49     55.38 o 
  14  13   4       66.82        7.93     55.54 o 
  15  13   4      358.94      415.61     86.23 o 
 -18  14   4        4.91      -39.75     78.37 o 
 -17  14   4      121.13       31.39     75.76 o 
 -16  14   4       58.19       -1.43     71.55 o 
 -15  14   4     1999.45     1790.70    122.80 o 
 -14  14   4     3634.40     3581.68    255.86 o 
 -13  14   4        3.42      -33.52     59.86 o 
 -12  14   4       29.33       11.65     60.07 o 
 -11  14   4      216.32      117.05     55.62 o 
 -10  14   4       19.36       43.64     43.25 o 
  -9  14   4     2324.00     2222.31    100.12 o 
  -8  14   4       28.00       86.08     38.15 o 
  -7  14   4     9342.21     9405.53    148.20 o 
  -6  14   4     1118.84     1087.54     51.79 o 
  -5  14   4      412.87      342.79     31.10 o 
  -4  14   4     3075.35     3001.66     73.30 o 
  -3  14   4     2430.14     2419.93     59.92 o 
  -2  14   4     3180.68     2889.15     70.81 o 
  -1  14   4     2649.75     2574.19     67.40 o 
   0  14   4      589.94      572.62     35.25 o 
   1  14   4     9461.01     9377.61    118.96 o 
   2  14   4      177.02      176.70     26.90 o 
   3  14   4     1086.07     1010.60     54.95 o 
   4  14   4     3870.30     3770.05     89.24 o 
   5  14   4     5095.94     5111.59    115.46 o 
   6  14   4     1946.50     1877.93     79.02 o 
   7  14   4     2022.55     2199.52     99.57 o 
   8  14   4      500.44      419.09     55.75 o 
   9  14   4     2316.09     2269.37    105.89 o 
  10  14   4      177.52      203.86     90.91 o 
  11  14   4      161.82      155.90     58.39 o 
  12  14   4     2283.96     2237.50    110.80 o 
  13  14   4     1925.24     1859.58    106.22 o 
  14  14   4      333.40      445.78     74.67 o 
  15  14   4      472.18      331.19     96.38 o 
 -17  15   4        1.19      -32.36     79.99 o 
 -16  15   4      936.42      955.31    111.09 o 
 -15  15   4      939.04      915.80    157.61 o 
 -14  15   4      783.05      720.44     95.44 o 
 -13  15   4     3888.25     3749.46    171.35 o 
 -12  15   4       33.26       38.39     67.42 o 
 -11  15   4     2965.89     3160.72    152.93 o 
 -10  15   4     1050.10      904.93     82.89 o 
  -9  15   4      800.21      737.28     73.14 o 
  -8  15   4     3679.29     3958.69    108.76 o 
  -7  15   4     1232.91     1218.92     64.92 o 
  -6  15   4     4407.26     4313.23     99.62 o 
  -5  15   4     6777.99     6524.22    136.17 o 
  -4  15   4      689.24      655.76     35.49 o 
  -3  15   4     2677.18     2645.41     85.52 o 
  -2  15   4      380.44      351.61     35.10 o 
  -1  15   4     1763.28     1696.20     59.19 o 
   0  15   4     4785.21     4875.29    101.18 o 
   1  15   4      326.48      347.64     31.69 o 
   2  15   4     7414.93     7253.60    121.67 o 
   3  15   4        0.13      -13.98     21.03 o 
   4  15   4     3977.83     3877.84     86.71 o 
   5  15   4     2440.79     2298.47     84.59 o 
   6  15   4      209.49      205.20     43.60 o 
   7  15   4     2317.83     2227.59     87.09 o 
   8  15   4      910.87      885.61     98.42 o 
   9  15   4      365.60      346.81     66.16 o 
  10  15   4     2255.95     2454.96    137.45 o 
  11  15   4      211.24      200.98     70.25 o 
  12  15   4     1829.91     1814.14    107.80 o 
  13  15   4       53.86       54.25     66.47 o 
  14  15   4      370.01      363.03     76.72 o 
 -16  16   4      517.59      393.05    226.92 o 
 -15  16   4      266.50      206.91     87.01 o 
 -14  16   4       40.89      -35.67     71.22 o 
 -13  16   4     1856.38     2235.12    139.71 o 
 -12  16   4     4587.69     4776.67    195.97 o 
 -11  16   4     1358.48     1548.76    119.54 o 
 -10  16   4      588.40      521.82     86.08 o 
  -9  16   4     1409.24     1489.31     94.00 o 
  -8  16   4       50.56       76.64     48.56 o 
  -7  16   4      807.41      839.73     55.72 o 
  -6  16   4      771.44      813.86     57.08 o 
  -5  16   4     8506.29     8398.63    157.32 o 
  -4  16   4    10807.36    11356.49    167.33 o 
  -3  16   4      363.50      374.50     37.44 o 
  -2  16   4     1661.06     1742.25     62.76 o 
  -1  16   4       14.83       -2.68     28.57 o 
   0  16   4     3221.55     3121.81    115.48 o 
   1  16   4       96.23      112.97     31.68 o 
   2  16   4     2075.45     2133.18     79.81 o 
   3  16   4     5966.11     5823.00    154.82 o 
   4  16   4     7908.63     7953.82    137.38 o 
   5  16   4      101.00       54.39     33.52 o 
   6  16   4      680.61      693.33     64.65 o 
   7  16   4     1385.79     1327.62     79.32 o 
   8  16   4     4435.40     4744.47    175.59 o 
   9  16   4      199.03       69.16     70.72 o 
  10  16   4     2453.11     2520.66    123.75 o 
  11  16   4     4980.06     4974.47    168.36 o 
  12  16   4      550.02      418.01     78.20 o 
  13  16   4      125.87       99.93     70.05 o 
 -16  17   4      273.46       93.56     88.27 o 
 -15  17   4        5.17      -53.13     79.09 o 
 -14  17   4      267.40      193.31     87.43 o 
 -13  17   4      400.29      268.53     89.39 o 
 -12  17   4       57.41       25.14     81.84 o 
 -11  17   4     4619.36     4807.30    286.44 o 
 -10  17   4     2812.72     3033.56    135.06 o 
  -9  17   4       94.11       66.73     57.73 o 
  -8  17   4       19.88       62.58     57.77 o 
  -7  17   4      198.18      205.24     44.59 o 
  -6  17   4     2383.08     2504.02    163.26 o 
  -5  17   4     3006.21     3282.76     84.53 o 
  -4  17   4      554.04      553.12     50.34 o 
  -3  17   4     6270.06     6491.13    117.45 o 
  -2  17   4     1341.80     1310.47     56.47 o 
  -1  17   4      788.19      772.55     51.37 o 
   0  17   4      266.16      271.32     39.71 o 
   1  17   4     1817.48     1980.72     93.04 o 
   2  17   4      902.32      856.98     59.98 o 
   3  17   4     2664.78     2816.69    104.74 o 
   4  17   4      580.61      713.43     73.50 o 
   5  17   4     5894.03     5975.80    136.03 o 
   6  17   4      137.76       49.15     61.57 o 
   7  17   4      744.76      711.98     62.98 o 
   8  17   4     1116.84     1194.65     96.51 o 
   9  17   4     1283.81     1333.27    102.74 o 
  10  17   4     1774.37     1678.68    111.03 o 
  11  17   4     1024.77      955.70     95.87 o 
  12  17   4       50.77       -4.18     67.92 o 
  13  17   4      323.73      274.72     80.14 o 
 -15  18   4        4.52       -7.92     86.75 o 
 -14  18   4       78.45       63.51     89.13 o 
 -13  18   4      468.88      552.37    208.40 o 
 -12  18   4        5.49      137.83     84.87 o 
 -11  18   4      106.93      131.62     98.48 o 
 -10  18   4      682.93      858.04     90.86 o 
  -9  18   4        5.00      -11.85     61.48 o 
  -8  18   4      624.57      649.59     74.12 o 
  -7  18   4      135.94      135.64     57.53 o 
  -6  18   4        7.63        6.90     40.90 o 
  -5  18   4     2504.06     2541.45     85.05 o 
  -4  18   4        3.25       49.00     38.53 o 
  -3  18   4       89.87      111.75     35.27 o 
  -2  18   4     2305.00     2337.85     74.40 o 
  -1  18   4       53.08       31.52     35.69 o 
   0  18   4      811.70      874.10     54.34 o 
   1  18   4      405.81      362.13     51.50 o 
   2  18   4       71.91       -9.06     50.37 o 
   3  18   4      539.15      521.78     83.15 o 
   4  18   4      168.67      308.47     65.73 o 
   5  18   4      669.33      588.75     75.25 o 
   6  18   4     1071.06      973.43    162.84 o 
   7  18   4      250.77      229.36     54.13 o 
   8  18   4      307.93      250.52     57.61 o 
   9  18   4      668.98      702.70     90.00 o 
  10  18   4      376.61      328.80     91.75 o 
  11  18   4      324.13      581.91     90.19 o 
  12  18   4      126.88       41.35     77.57 o 
 -14  19   4      640.41      640.33    115.93 o 
 -13  19   4      362.70      381.85    104.13 o 
 -12  19   4      787.37      647.54    112.77 o 
 -11  19   4      578.80      672.67     89.12 o 
 -10  19   4      715.84      626.87    107.68 o 
  -9  19   4     1115.51     1100.02    118.60 o 
  -8  19   4       25.97        7.04     74.85 o 
  -7  19   4       32.11       82.22     59.71 o 
  -6  19   4     5635.38     5602.50    247.10 o 
  -5  19   4      722.92      708.17     93.73 o 
  -4  19   4     3715.50     3765.16    115.39 o 
  -3  19   4      376.20      375.44     80.42 o 
  -2  19   4      692.10      801.30     83.36 o 
  -1  19   4      927.92      904.36     61.16 o 
   0  19   4      161.91      188.75     44.43 o 
   1  19   4      983.61      897.58     73.78 o 
   2  19   4     8890.10     9320.55    204.39 o 
   3  19   4       58.81      -34.46     65.85 o 
   4  19   4     1344.54     1295.50    296.81 o 
   5  19   4        9.17       85.93     62.80 o 
   6  19   4       43.88        9.32     59.31 o 
   7  19   4      501.98      272.21    125.19 o 
   8  19   4       17.79      -24.92     65.73 o 
   9  19   4     2342.55     2390.33    115.64 o 
  10  19   4     3350.89     3589.05    221.25 o 
  11  19   4      255.83      121.90     77.85 o 
 -13  20   4     1622.80     2078.42    158.38 o 
 -12  20   4     2046.92     2151.61    161.77 o 
 -11  20   4       11.45       37.89     87.79 o 
 -10  20   4      396.79      320.42     97.78 o 
  -9  20   4      628.84      614.65    107.45 o 
  -8  20   4      220.46      203.76     69.72 o 
  -7  20   4     2092.44     2092.65    203.63 o 
  -6  20   4      344.61      247.81     85.73 o 
  -5  20   4     6881.70     7065.97    231.47 o 
  -4  20   4     3076.12     3446.91    123.04 o 
  -3  20   4      164.64      154.08     57.48 o 
  -2  20   4      182.23       91.74     46.06 o 
  -1  20   4      511.37      503.38     54.55 o 
   0  20   4      184.40      128.03     54.96 o 
   1  20   4     4132.58     4015.28    132.91 o 
   2  20   4       40.04       62.16     77.10 o 
   3  20   4     7708.32     8203.49    255.97 o 
   4  20   4     1164.94     1276.27    118.81 o 
   5  20   4      762.64      658.06    131.61 o 
   6  20   4       23.81      -52.46     83.40 o 
   7  20   4      130.81      148.73     92.28 o 
   8  20   4      286.04      191.12     93.26 o 
   9  20   4     1474.06     1372.32    117.42 o 
  10  20   4      277.05      280.59    104.81 o 
 -11  21   4      165.35      230.31     99.90 o 
 -10  21   4        1.97      -39.00     83.71 o 
  -9  21   4      948.19      848.10    142.03 o 
  -8  21   4     2523.26     2559.46    158.93 o 
  -7  21   4      622.69      545.64    121.33 o 
  -6  21   4     1488.13     1364.71    122.45 o 
  -5  21   4      445.38      516.07     96.20 o 
  -4  21   4     1451.09     1538.69     89.89 o 
  -3  21   4      308.96      177.41     60.13 o 
  -2  21   4      325.92      347.40     63.86 o 
  -1  21   4     2595.65     2768.75    112.91 o 
   0  21   4     2166.22     2377.61    110.17 o 
   1  21   4       57.18      -19.57     51.72 o 
   2  21   4     2114.78     2059.64    138.77 o 
   3  21   4       35.58      123.39     82.33 o 
   4  21   4     1691.07     1937.23    149.76 o 
   5  21   4      363.48      408.39    128.00 o 
   6  21   4      641.55      953.50    114.57 o 
   7  21   4     1679.14     1724.42    149.16 o 
   8  21   4     1083.38     1275.65    358.95 o 
 -10  22   4      543.69      711.92    171.73 o 
  -9  22   4      189.49       69.88     87.34 o 
  -8  22   4      213.39      185.12     93.43 o 
  -7  22   4     1920.14     1807.32    270.16 o 
  -6  22   4     1148.24     1282.59    180.52 o 
  -5  22   4      141.37      133.55    137.59 o 
  -4  22   4       33.26       47.34     74.25 o 
  -3  22   4      980.88      950.53     80.96 o 
  -2  22   4     2993.05     3193.82    228.38 o 
  -1  22   4      273.77      321.75     76.65 o 
   0  22   4      268.23      263.28     64.84 o 
   1  22   4      855.09      889.11     80.47 o 
   2  22   4      807.65      871.37    110.52 o 
   3  22   4        0.28      -72.84     72.84 o 
   4  22   4       43.20      155.07     89.43 o 
   5  22   4     1223.26     1392.23    133.56 o 
   6  22   4     2013.48     2206.92    156.22 o 
   7  22   4      311.31      430.70    104.48 o 
  -7  23   4       23.90       -9.06     87.78 o 
  -6  23   4        2.19      -96.94     96.94 o 
  -5  23   4      183.49       20.29     83.99 o 
  -4  23   4      157.55      -48.46     76.49 o 
  -3  23   4      437.29      384.97     67.76 o 
  -2  23   4      120.58       80.50     74.05 o 
  -1  23   4      970.06     1101.09    108.13 o 
   0  23   4      235.23      199.00     65.16 o 
   1  23   4        3.17      -74.38     74.38 o 
   2  23   4        6.49      -78.63     78.63 o 
   3  23   4       24.10      -75.52     79.21 o 
   4  23   4        3.01      -80.53     80.53 o 
   5  23   4      749.16      593.52    110.43 o 
  -4  24   4      920.40     1091.36    159.95 o 
  -3  24   4      709.56      553.39     93.92 o 
  -2  24   4      140.13      140.32     78.59 o 
  -1  24   4        0.88       28.78     72.92 o 
   0  24   4       67.04     -104.45    104.45 o 
   1  24   4      181.91      127.24     87.76 o 
 -19   1   5     2522.33     2452.33    116.07 o 
 -18   1   5       74.75       33.82     45.01 o 
 -17   1   5      115.39      106.41     39.99 o 
 -16   1   5     1614.00     1538.43    124.70 o 
 -15   1   5     1177.82     1072.95     56.87 o 
 -14   1   5      291.38      327.37     33.26 o 
 -13   1   5      941.47      946.03     83.73 o 
 -12   1   5     7284.68     7184.44    186.67 o 
 -11   1   5    12239.13    12540.05    177.40 o 
 -10   1   5     1356.85     1308.35     76.17 o 
  -9   1   5        2.73       -0.27     17.62 o 
  -8   1   5    13438.25    13212.76    142.22 o 
  -7   1   5    35671.52    35238.14    382.12 o 
  -6   1   5     1140.11     1044.74     34.87 o 
  -5   1   5     1852.27     2011.54     40.48 o 
  -4   1   5      165.68      156.74     16.49 o 
  -3   1   5     1204.99     1189.84     25.72 o 
  -2   1   5     2810.03     3070.61     48.11 o 
  -1   1   5    14455.83    14942.47    123.48 o 
   0   1   5    83744.01    88725.41    697.31 o 
   1   1   5     2118.94     1884.54     30.38 o 
   2   1   5      168.79      190.45     12.03 o 
   3   1   5       31.08       80.28     10.66 o 
   4   1   5    12348.47    13262.27    160.24 o 
   5   1   5      121.94      161.67     20.73 o 
   6   1   5     1898.54     1947.96     45.55 o 
   7   1   5     7759.38     7767.07    132.57 o 
   8   1   5    16460.29    16654.68    205.93 o 
   9   1   5     2757.09     2789.42     53.67 o 
  10   1   5      225.21      259.07     24.49 o 
  11   1   5      425.69      424.30     29.90 o 
  12   1   5       30.61       14.48     23.10 o 
  13   1   5       11.49       12.64     20.34 o 
  14   1   5        3.49        5.38     21.61 o 
  15   1   5     2197.11     2225.47     68.73 o 
  16   1   5     2972.65     3114.79    104.21 o 
  17   1   5      518.85      405.04     52.10 o 
  18   1   5       96.54       51.84     49.82 o 
 -21   2   5       75.94       14.62     60.10 o 
 -20   2   5       27.90       43.89     57.01 o 
 -19   2   5      251.35      217.55     63.52 o 
 -18   2   5     2151.97     2295.59    180.59 o 
 -17   2   5      177.90      116.41     52.03 o 
 -16   2   5     1406.49     1474.12    132.69 o 
 -15   2   5     6380.93     6538.56    149.91 o 
 -14   2   5     5526.63     5408.95    372.47 o 
 -13   2   5     1138.20     1017.46     67.28 o 
 -12   2   5      433.09      469.14     34.27 o 
 -11   2   5     1932.14     1918.73     83.29 o 
 -10   2   5     1427.81     1130.26     27.42 o 
  -9   2   5    15288.85    15611.48    190.26 o 
  -8   2   5      187.76      306.06     18.00 o 
  -7   2   5    29067.60    29892.71    296.24 o 
  -6   2   5     4785.44     4548.76     65.83 o 
  -5   2   5     3905.23     3135.08     51.12 o 
  -4   2   5     3109.38     3045.66     54.96 o 
  -3   2   5    23629.03    24941.75    224.25 o 
  -2   2   5       10.79       -8.16      9.27 o 
  -1   2   5    51130.68    54944.91    417.57 o 
   0   2   5    11018.53    12846.56    113.44 o 
   1   2   5    17729.72    17402.31    231.67 o 
   2   2   5    13915.64    13802.10    190.68 o 
   3   2   5     1849.68     1885.51     37.13 o 
   4   2   5       23.81       12.45      8.72 o 
   5   2   5      266.41      353.51     20.00 o 
   6   2   5     6829.00     6568.57    100.73 o 
   7   2   5    13139.83    13070.83    150.10 o 
   8   2   5     1377.88     1425.41     40.26 o 
   9   2   5    16863.19    17309.63    209.94 o 
  10   2   5     1100.09      975.30     39.16 o 
  11   2   5      178.10      108.41     25.41 o 
  12   2   5     1064.90     1064.80     45.41 o 
  13   2   5        9.79       -9.55     24.25 o 
  14   2   5     4459.59     4667.66     86.95 o 
  15   2   5     2875.96     2927.75     85.84 o 
  16   2   5     1474.85     1521.78     98.75 o 
  17   2   5     1223.59     1264.87    107.49 o 
  18   2   5      111.26       32.63     50.13 o 
 -21   3   5        7.93       63.86     65.03 o 
 -20   3   5       56.09       19.61     63.84 o 
 -19   3   5      141.12      160.18     64.88 o 
 -18   3   5     1825.87     1920.46    119.46 o 
 -17   3   5     1174.76     1070.32    101.90 o 
 -16   3   5     1779.06     1652.41    105.16 o 
 -15   3   5     2476.39     2206.09     89.75 o 
 -14   3   5      490.23      512.49     56.10 o 
 -13   3   5     1729.52     1502.92     49.63 o 
 -12   3   5     1340.63     1325.38     41.11 o 
 -11   3   5      402.91      446.52     21.25 o 
 -10   3   5    12324.83    12793.10    144.40 o 
  -9   3   5     3300.27     2996.70     49.33 o 
  -8   3   5     6101.27     6383.95     79.23 o 
  -7   3   5        6.74        3.82      7.54 o 
  -6   3   5     2908.27     3010.18     49.51 o 
  -5   3   5      269.93      342.39     18.19 o 
  -4   3   5      725.05      673.44     39.09 o 
  -3   3   5    10704.63    12349.01    113.71 o 
  -2   3   5    31132.53    32547.04    253.02 o 
  -1   3   5    12041.75    12598.24    107.14 o 
   0   3   5     5403.90     5623.69     57.55 o 
   1   3   5      437.49      557.55     44.72 o 
   2   3   5    14986.57    15508.69    187.43 o 
   3   3   5     1137.56     1261.32     32.17 o 
   4   3   5      645.07      669.10     19.03 o 
   5   3   5      483.86      574.40     25.80 o 
   6   3   5     8162.30     8173.77    103.91 o 
   7   3   5     4043.71     4009.00     66.34 o 
   8   3   5     6519.61     6496.70    100.91 o 
   9   3   5     8127.56     8421.58    123.42 o 
  10   3   5      664.64      632.73     41.40 o 
  11   3   5     1580.62     1607.69     55.58 o 
  12   3   5       19.58       -0.09     24.94 o 
  13   3   5     1608.13     1641.67     57.41 o 
  14   3   5     1366.87     1262.29     52.93 o 
  15   3   5      952.49     1041.55     79.47 o 
  16   3   5       15.47       10.06     31.25 o 
  17   3   5     3137.39     3370.82    110.61 o 
  18   3   5       37.58       62.91     51.18 o 
 -21   4   5     2184.50     2167.34    140.55 o 
 -20   4   5      875.48      781.62     96.80 o 
 -19   4   5       34.72       60.35     64.48 o 
 -18   4   5       56.48       37.87     36.47 o 
 -17   4   5     3364.72     3454.37     90.44 o 
 -16   4   5     1331.84     1233.72     58.19 o 
 -15   4   5     4262.26     4048.20     93.36 o 
 -14   4   5     2142.15     2157.33     84.01 o 
 -13   4   5    19214.65    20055.47    276.34 o 
 -12   4   5     3365.00     3467.90     78.77 o 
 -11   4   5       13.60       31.63     16.51 o 
 -10   4   5       11.60        3.18     14.33 o 
  -9   4   5    24824.98    25057.37    235.60 o 
  -8   4   5     2522.80     2342.06     38.03 o 
  -7   4   5     5407.18     5860.51     67.27 o 
  -6   4   5    17051.00    17255.14    166.23 o 
  -5   4   5    52547.72    53642.99    606.59 o 
  -4   4   5    41993.67    42932.57    439.54 o 
  -3   4   5     4760.43     4724.89     58.49 o 
  -2   4   5     6289.60     7137.70     69.00 o 
  -1   4   5     4988.88     5506.24     61.56 o 
   0   4   5    24689.16    27377.35    206.81 o 
   1   4   5      288.34      312.58     16.75 o 
   2   4   5    48078.22    49291.15    534.36 o 
   3   4   5    64538.13    66378.30    623.85 o 
   4   4   5     4069.92     3829.20     59.25 o 
   5   4   5     2132.31     2153.15     36.69 o 
   6   4   5     1494.37     1619.91     36.06 o 
   7   4   5     1545.43     1511.15     35.86 o 
   8   4   5     9098.07     9241.11    151.67 o 
   9   4   5     1172.82     1254.54     49.46 o 
  10   4   5    19191.04    19921.30    245.50 o 
  11   4   5     8174.34     8217.53    129.15 o 
  12   4   5       49.24       12.59     26.90 o 
  13   4   5      924.01      975.58     48.80 o 
  14   4   5       39.54       22.35     28.88 o 
  15   4   5      166.29      172.49     35.25 o 
  16   4   5     1446.22     1308.13     71.87 o 
  17   4   5       24.82      -25.10     35.04 o 
  18   4   5     3318.07     3361.47    132.33 o 
 -21   5   5       64.58       84.32     83.96 o 
 -20   5   5     1159.00     1179.09    124.46 o 
 -19   5   5     1083.81     1148.56     74.62 o 
 -18   5   5      364.16      339.35     49.45 o 
 -17   5   5      149.27      152.45     41.40 o 
 -16   5   5     3140.36     3019.78     87.25 o 
 -15   5   5      171.74      168.61     48.30 o 
 -14   5   5    13694.35    13669.94    211.52 o 
 -13   5   5      161.24      154.44     30.35 o 
 -12   5   5     7717.12     7976.08    139.52 o 
 -11   5   5     1566.37     1601.85     57.27 o 
 -10   5   5     2821.34     2643.58     48.26 o 
  -9   5   5       39.28       21.24     12.13 o 
  -8   5   5      267.52      353.81     17.93 o 
  -7   5   5    19138.75    19484.32    187.66 o 
  -6   5   5    20359.00    19947.50    261.88 o 
  -5   5   5     4314.87     4645.07     87.13 o 
  -4   5   5    42790.00    43876.77    386.34 o 
  -3   5   5      254.80       99.95     17.68 o 
  -2   5   5     2092.48     1983.43     34.15 o 
  -1   5   5      205.54      133.68      9.69 o 
   0   5   5       78.74      264.48     12.96 o 
   1   5   5    55125.97    56686.18    430.61 o 
   2   5   5    25631.81    27523.52    242.44 o 
   3   5   5    18224.13    18647.39    161.68 o 
   4   5   5     8604.29     8719.13    112.42 o 
   5   5   5     2630.07     2963.83     45.64 o 
   6   5   5       30.15       32.77     14.57 o 
   7   5   5      787.02      838.51     32.22 o 
   8   5   5     2124.37     2064.59     49.64 o 
   9   5   5    18786.61    18966.47    213.87 o 
  10   5   5     2152.87     2184.56     53.74 o 
  11   5   5    11725.09    12053.38    154.33 o 
  12   5   5     1038.31      964.65     40.73 o 
  13   5   5     2325.43     2276.70     63.01 o 
  14   5   5      533.84      510.40     44.55 o 
  15   5   5       29.20       27.07     32.61 o 
  16   5   5      834.00      825.56     51.72 o 
  17   5   5     3318.19     3378.49    101.51 o 
  18   5   5       15.00       17.04     56.00 o 
 -21   6   5     1136.11     1273.50     81.38 o 
 -20   6   5     1294.92     1286.85     80.29 o 
 -19   6   5      253.99      239.65     53.24 o 
 -18   6   5     3221.03     3262.71    115.52 o 
 -17   6   5      295.82      250.16     48.77 o 
 -16   6   5     3860.98     3912.98    103.59 o 
 -15   6   5    11591.94    12103.77    202.71 o 
 -14   6   5      265.91      315.60     74.03 o 
 -13   6   5     5174.28     5205.86    178.70 o 
 -12   6   5     4075.68     3559.59     88.56 o 
 -11   6   5     4900.43     4920.32    104.36 o 
 -10   6   5    16090.00    15822.05    230.03 o 
  -9   6   5     1792.66     2020.02     50.89 o 
  -8   6   5    43630.36    43509.22    429.20 o 
  -7   6   5    27067.27    26416.22    282.93 o 
  -6   6   5     3387.69     3339.47     62.48 o 
  -5   6   5    29040.38    29123.61    259.64 o 
  -4   6   5     3267.94     4027.83     59.19 o 
  -3   6   5    46961.21    47029.27    384.30 o 
  -2   6   5     1047.08      727.45     22.77 o 
  -1   6   5     1867.99     1759.75     31.57 o 
   0   6   5    33881.08    34812.41    273.08 o 
   1   6   5    20403.63    21280.20    166.41 o 
   2   6   5     9772.77     9821.33     85.80 o 
   3   6   5    17518.99    18580.24    154.77 o 
   4   6   5    20020.88    20929.15    182.19 o 
   5   6   5    37688.95    37502.90    326.92 o 
   6   6   5     2694.57     2698.43     58.29 o 
   7   6   5     3651.51     3571.76     81.72 o 
   8   6   5     8807.40     9089.62    124.71 o 
   9   6   5     1326.99     1292.13     63.29 o 
  10   6   5     3554.96     3553.83     72.84 o 
  11   6   5       24.44       23.86     23.49 o 
  12   6   5     8164.21     8088.17    123.56 o 
  13   6   5     6494.98     6726.20    117.56 o 
  14   6   5      291.55      264.93     35.22 o 
  15   6   5     1659.26     1499.29     88.39 o 
  16   6   5      893.22      870.66     57.43 o 
  17   6   5      309.88      320.29     48.75 o 
 -21   7   5     1311.20     1391.75     89.23 o 
 -20   7   5      346.91      283.19     60.90 o 
 -19   7   5      655.38      699.80     68.97 o 
 -18   7   5      319.74      257.70     56.38 o 
 -17   7   5     3928.55     4287.05    136.13 o 
 -16   7   5     2786.18     2762.46    107.55 o 
 -15   7   5      100.18       73.07     35.44 o 
 -14   7   5     3281.73     3214.08     92.50 o 
 -13   7   5     4906.55     4614.39    109.55 o 
 -12   7   5       66.55       28.63     28.82 o 
 -11   7   5       37.51       45.70     26.94 o 
 -10   7   5     3940.40     4001.74     94.79 o 
  -9   7   5    17427.71    16940.28    244.17 o 
  -8   7   5     2479.37     2463.39     66.24 o 
  -7   7   5     7579.00     7684.84    100.66 o 
  -6   7   5      292.50      231.03     19.95 o 
  -5   7   5      436.68      482.63     18.97 o 
  -4   7   5     1883.74     1838.52     33.73 o 
  -3   7   5     3066.02     3193.23     49.14 o 
  -2   7   5    51146.72    50032.67    662.71 o 
  -1   7   5    58506.63    56862.47    460.43 o 
   0   7   5     2693.63     3292.76     45.79 o 
   1   7   5     2287.90     2395.69     33.50 o 
   2   7   5      756.32      800.79     22.27 o 
   3   7   5     2573.29     2505.70     38.27 o 
   4   7   5    20623.43    21690.96    190.98 o 
   5   7   5     3300.77     3147.58     50.55 o 
   6   7   5    45544.54    47135.45    470.99 o 
   7   7   5    12069.33    11930.73    168.87 o 
   8   7   5     1715.01     1745.34     52.51 o 
   9   7   5      138.21      113.43     24.52 o 
  10   7   5      775.81      685.56     37.64 o 
  11   7   5     5757.37     6006.92    104.65 o 
  12   7   5     2584.68     2518.89     68.90 o 
  13   7   5     2524.12     2500.44     74.44 o 
  14   7   5     9696.45     9815.38    157.14 o 
  15   7   5      611.84      566.42     44.71 o 
  16   7   5      380.69      227.14     48.04 o 
  17   7   5        7.20      -31.78     41.09 o 
 -20   8   5      693.98      614.35     91.31 o 
 -19   8   5      248.08      154.99     58.08 o 
 -18   8   5     2388.93     2333.61    112.33 o 
 -17   8   5      303.54      295.39     58.52 o 
 -16   8   5     2625.18     2947.86    261.49 o 
 -15   8   5     1644.76     1600.25    102.72 o 
 -14   8   5      970.55      802.20     69.73 o 
 -13   8   5      449.89      482.64     46.41 o 
 -12   8   5    11451.99    11660.94    196.73 o 
 -11   8   5      605.94      481.05     53.72 o 
 -10   8   5    12502.08    11914.36    194.69 o 
  -9   8   5     1026.52      989.32     73.01 o 
  -8   8   5     1227.26     1113.82     49.50 o 
  -7   8   5     1693.86     1563.27     42.55 o 
  -6   8   5     6183.10     6106.24     80.45 o 
  -5   8   5     4754.14     4908.82     63.22 o 
  -4   8   5    23092.90    23139.10    191.52 o 
  -3   8   5    19309.13    19808.98    190.53 o 
  -2   8   5    33929.42    32579.13    294.03 o 
  -1   8   5    10165.34    10985.27    117.53 o 
   0   8   5    10011.19     9537.69     97.38 o 
   1   8   5       76.80       29.97     11.92 o 
   2   8   5      645.60      622.58     21.15 o 
   3   8   5     4680.87     5015.17     65.88 o 
   4   8   5     3242.94     3191.74     56.01 o 
   5   8   5    16899.22    17542.96    207.59 o 
   6   8   5    13449.60    13223.54    169.54 o 
   7   8   5     1169.32     1278.64     46.73 o 
   8   8   5     2532.26     2462.18     64.47 o 
   9   8   5       14.22        6.47     24.36 o 
  10   8   5      695.21      693.15     40.39 o 
  11   8   5     1565.39     1626.97     58.63 o 
  12   8   5      144.58      151.20     32.07 o 
  13   8   5     4405.88     4413.00     96.97 o 
  14   8   5     1031.84     1047.76     55.84 o 
  15   8   5      676.90      602.70     50.86 o 
  16   8   5       91.62      116.29     47.45 o 
  17   8   5       58.58       32.38     46.05 o 
 -20   9   5      837.53      753.51    115.11 o 
 -19   9   5     1764.32     1815.51    109.32 o 
 -18   9   5     1367.53     1395.54    148.75 o 
 -17   9   5      176.18      139.07     58.39 o 
 -16   9   5      679.19      773.62     73.44 o 
 -15   9   5      118.66       73.91     49.24 o 
 -14   9   5     2852.77     2792.31     94.77 o 
 -13   9   5     2495.34     2432.17     87.62 o 
 -12   9   5      235.84      235.46     41.25 o 
 -11   9   5    17159.36    17000.99    260.67 o 
 -10   9   5     9510.07     9430.27    170.25 o 
  -9   9   5      442.75      414.92     44.17 o 
  -8   9   5     8949.73     8988.19    160.83 o 
  -7   9   5      284.68      240.21     39.27 o 
  -6   9   5     1860.00     1764.93     42.47 o 
  -5   9   5    12358.78    12562.73    126.74 o 
  -4   9   5       92.82       45.91     13.92 o 
  -3   9   5    24681.52    24171.87    225.63 o 
  -2   9   5      308.58      280.40     19.68 o 
  -1   9   5     1211.60     1176.50     33.94 o 
   0   9   5    12433.98    12800.63    125.04 o 
   1   9   5       93.86      114.24     12.67 o 
   2   9   5      218.50      208.57     17.25 o 
   3   9   5    11170.32    11096.01    129.79 o 
   4   9   5     7981.08     8173.91    128.32 o 
   5   9   5    19314.51    19329.01    248.63 o 
   6   9   5      467.66      545.32     42.81 o 
   7   9   5       44.02       10.95     21.66 o 
   8   9   5     6249.10     6237.95    108.78 o 
   9   9   5      222.12      166.81     30.66 o 
  10   9   5     2334.24     2412.67     90.20 o 
  11   9   5     2574.91     2696.69     76.25 o 
  12   9   5     1982.46     2007.14     70.41 o 
  13   9   5     2227.24     2365.90     80.19 o 
  14   9   5      515.53      586.16     51.72 o 
  15   9   5      107.14       71.63     46.80 o 
  16   9   5     1147.49     1135.00     89.99 o 
  17   9   5      463.91      415.04     61.83 o 
 -20  10   5      533.34      545.61     82.77 o 
 -19  10   5      454.03      311.01    102.30 o 
 -18  10   5      880.31      755.53     84.60 o 
 -17  10   5      865.76      804.51     82.72 o 
 -16  10   5     1057.06     1011.94     84.91 o 
 -15  10   5     3015.38     3119.37    185.11 o 
 -14  10   5        1.45        6.87     42.52 o 
 -13  10   5      986.07     1023.31     64.55 o 
 -12  10   5     7920.90     7545.80    157.64 o 
 -11  10   5    11811.52    11687.29    204.14 o 
 -10  10   5     1550.61     1566.05     71.19 o 
  -9  10   5     1212.57     1226.20     60.95 o 
  -8  10   5      348.39      402.04     35.05 o 
  -7  10   5     6453.94     6585.18    144.56 o 
  -6  10   5       13.57       -4.09     14.19 o 
  -5  10   5       59.09       20.65     17.10 o 
  -4  10   5    35802.30    34261.27    291.16 o 
  -3  10   5    12162.67    11823.48    121.21 o 
  -2  10   5     6783.45     7052.46     93.57 o 
  -1  10   5     4388.76     4411.53     74.29 o 
   0  10   5     2690.28     2660.09     42.64 o 
   1  10   5     1072.27     1056.04     27.39 o 
   2  10   5     1918.68     1952.70     41.78 o 
   3  10   5     8145.35     8184.64    136.00 o 
   4  10   5    35918.58    36079.86    408.41 o 
   5  10   5      339.80      342.23     33.78 o 
   6  10   5     1867.74     1781.73     70.77 o 
   7  10   5      201.42      191.18     47.92 o 
   8  10   5      386.72      216.36     35.98 o 
   9  10   5      123.64      106.10     31.10 o 
  10  10   5      958.27      859.27     49.58 o 
  11  10   5     4793.11     4740.57    103.32 o 
  12  10   5    10878.27    11290.36    182.31 o 
  13  10   5        7.82       29.53     35.11 o 
  14  10   5      354.87      302.69     56.06 o 
  15  10   5      360.63      329.55     58.47 o 
  16  10   5      211.84      147.81     55.71 o 
 -19  11   5        8.30      -62.21     64.42 o 
 -18  11   5      238.41       77.22     68.50 o 
 -17  11   5       46.42      -30.47     68.61 o 
 -16  11   5       10.08       46.44     58.05 o 
 -15  11   5      309.43      193.82     74.65 o 
 -14  11   5     1521.94     1501.58     97.61 o 
 -13  11   5     1283.09     1195.63     95.58 o 
 -12  11   5     3776.05     3714.42    112.19 o 
 -11  11   5       12.82        6.16     38.04 o 
 -10  11   5     1552.36     1421.04     72.40 o 
  -9  11   5      744.99      617.91     51.67 o 
  -8  11   5      624.59      563.94     41.44 o 
  -7  11   5     6273.88     6135.62    116.48 o 
  -6  11   5     1094.56     1019.60     46.52 o 
  -5  11   5     7496.22     7439.04     98.45 o 
  -4  11   5     4679.97     4625.60     67.36 o 
  -3  11   5      626.18      619.58     30.73 o 
  -2  11   5       10.99       31.53     15.60 o 
  -1  11   5      265.84      277.47     32.02 o 
   0  11   5      218.84      244.74     18.47 o 
   1  11   5     2249.19     2356.10     44.33 o 
   2  11   5      142.07      154.95     20.13 o 
   3  11   5     2979.87     3149.94     59.58 o 
   4  11   5       65.78       60.41     27.19 o 
   5  11   5      837.24      786.40     45.63 o 
   6  11   5       35.05       -5.82     30.22 o 
   7  11   5      198.40       63.95     34.52 o 
   8  11   5      356.28      352.75     56.73 o 
   9  11   5      675.31      650.58     52.73 o 
  10  11   5       17.67       10.14     35.91 o 
  11  11   5      786.61      652.94     59.50 o 
  12  11   5        4.35      -43.41     43.41 o 
  13  11   5      184.73      185.41     53.61 o 
  14  11   5      488.91      376.86     61.92 o 
  15  11   5      211.30      243.18     60.13 o 
  16  11   5        4.49       21.18     53.44 o 
 -19  12   5        3.63       -9.24     69.48 o 
 -18  12   5       13.91      -33.12     67.27 o 
 -17  12   5       20.14       59.10     68.29 o 
 -16  12   5      592.59      765.82    172.46 o 
 -15  12   5     2265.67     2505.90    338.90 o 
 -14  12   5     1170.20     1206.31     94.99 o 
 -13  12   5      187.03       98.60     58.37 o 
 -12  12   5       12.30       14.62     39.78 o 
 -11  12   5       10.68       20.60     39.30 o 
 -10  12   5        1.52      -19.04     48.01 o 
  -9  12   5      296.46      274.24     47.09 o 
  -8  12   5     1362.10     1529.85     90.82 o 
  -7  12   5     1321.19     1399.94     52.95 o 
  -6  12   5     3962.44     3965.10     70.73 o 
  -5  12   5      715.10      723.89     35.01 o 
  -4  12   5        1.56      -16.31     16.31 o 
  -3  12   5     2986.20     2800.50     57.04 o 
  -2  12   5      282.40      282.10     25.04 o 
  -1  12   5     3965.91     3779.57     62.40 o 
   0  12   5     1003.11      995.51     32.21 o 
   1  12   5     3112.55     3096.61     55.66 o 
   2  12   5    15039.29    14806.07    151.32 o 
   3  12   5     2279.76     2281.20     63.23 o 
   4  12   5      619.05      631.99     39.76 o 
   5  12   5     3142.70     3043.92     83.54 o 
   6  12   5      370.36      343.35     46.68 o 
   7  12   5        7.81       58.59     37.02 o 
   8  12   5        0.01       30.18     39.71 o 
   9  12   5     2584.76     2401.81     94.21 o 
  10  12   5     1998.18     2141.99    169.80 o 
  11  12   5      365.86      274.00     57.36 o 
  12  12   5     1075.57     1008.21     79.07 o 
  13  12   5     1309.12     1188.46     85.44 o 
  14  12   5      228.30      273.88     61.83 o 
  15  12   5      473.13      558.30     73.22 o 
 -18  13   5      305.76      235.72     81.37 o 
 -17  13   5      400.23      322.99     89.94 o 
 -16  13   5       53.09       30.31     99.63 o 
 -15  13   5      161.68      161.43     73.23 o 
 -14  13   5      242.72      314.15    106.44 o 
 -13  13   5       33.31       60.14     57.81 o 
 -12  13   5       44.06        9.16     46.72 o 
 -11  13   5      930.65      852.68     77.94 o 
 -10  13   5     1804.51     1899.60    177.74 o 
  -9  13   5     2730.60     2805.96     89.05 o 
  -8  13   5      150.77      152.47     39.45 o 
  -7  13   5       22.95       35.33     28.39 o 
  -6  13   5      378.11      308.31     26.54 o 
  -5  13   5     2718.01     2578.81     68.99 o 
  -4  13   5        5.13       19.30     19.75 o 
  -3  13   5     5517.35     5433.35    125.07 o 
  -2  13   5     6776.99     6506.43    128.95 o 
  -1  13   5       50.40       62.55     25.03 o 
   0  13   5      121.55      112.00     23.36 o 
   1  13   5      412.42      357.44     25.16 o 
   2  13   5      210.21      214.20     25.56 o 
   3  13   5     2982.66     2993.73     68.31 o 
   4  13   5       19.28       13.85     24.64 o 
   5  13   5     3504.27     3634.58    118.46 o 
   6  13   5     5043.53     4993.04    124.99 o 
   7  13   5      697.31      671.95     61.30 o 
   8  13   5      182.51      196.95     59.66 o 
   9  13   5     1155.21     1178.38     82.81 o 
  10  13   5     2665.76     2723.70    116.12 o 
  11  13   5      671.56      584.80    101.48 o 
  12  13   5       10.50       -7.33     52.59 o 
  13  13   5      589.49      605.03     74.70 o 
  14  13   5      193.99      117.12     61.89 o 
  15  13   5       38.33      -59.99     59.99 o 
 -18  14   5        3.39      -16.04     77.47 o 
 -17  14   5        5.67       56.61     73.69 o 
 -16  14   5       79.84       22.66     96.80 o 
 -15  14   5       31.32       69.99     72.94 o 
 -14  14   5     1485.44     1463.65    113.81 o 
 -13  14   5     1663.46     1744.26    118.07 o 
 -12  14   5      992.40      888.05    139.40 o 
 -11  14   5      429.23      452.43     65.67 o 
 -10  14   5      904.44      759.83     88.23 o 
  -9  14   5       50.04        9.83     36.42 o 
  -8  14   5      565.81      437.72     48.82 o 
  -7  14   5       96.28       99.04     34.31 o 
  -6  14   5    11507.87    11362.01    165.96 o 
  -5  14   5     1729.40     1707.39     53.95 o 
  -4  14   5     2631.22     2558.36     72.30 o 
  -3  14   5        0.67       30.80     22.86 o 
  -2  14   5     1030.80      991.03     45.38 o 
  -1  14   5        4.68      -23.45     23.45 o 
   0  14   5        9.96       -3.38     22.63 o 
   1  14   5      550.33      546.58     34.07 o 
   2  14   5     9359.11     9587.32    132.26 o 
   3  14   5      612.81      557.07     39.85 o 
   4  14   5     5634.75     5537.92    101.18 o 
   5  14   5      434.42      388.68     41.80 o 
   6  14   5     2993.33     3212.21     95.68 o 
   7  14   5      100.11      138.04     46.02 o 
   8  14   5       18.03      -29.94     56.63 o 
   9  14   5     1304.75     1075.61     83.07 o 
  10  14   5     2269.35     2505.76    117.39 o 
  11  14   5      276.99      211.57     62.33 o 
  12  14   5      294.00      240.81     99.36 o 
  13  14   5      924.68      776.41     85.01 o 
  14  14   5      480.81      407.29     75.47 o 
 -17  15   5      740.33      911.27    110.92 o 
 -16  15   5      101.75      -52.28     70.79 o 
 -15  15   5      491.60      494.52     92.21 o 
 -14  15   5       35.11        9.08     68.29 o 
 -13  15   5     3456.93     3602.49    170.64 o 
 -12  15   5     2993.04     3118.74    158.21 o 
 -11  15   5      582.83      799.47     91.95 o 
 -10  15   5      661.10      760.18     67.94 o 
  -9  15   5     4602.14     4788.61    120.17 o 
  -8  15   5     2175.88     1998.29     81.22 o 
  -7  15   5      966.58      868.76     52.38 o 
  -6  15   5      314.49      308.46     39.47 o 
  -5  15   5    12020.60    11939.66    169.38 o 
  -4  15   5      289.55      345.94     37.58 o 
  -3  15   5     1449.02     1438.52     55.44 o 
  -2  15   5     2369.31     2122.99     65.31 o 
  -1  15   5     7983.95     7961.98    127.93 o 
   0  15   5     3272.62     3003.30     79.70 o 
   1  15   5     5198.11     5190.34    109.46 o 
   2  15   5      265.16      234.71     33.52 o 
   3  15   5     3331.99     3390.56     80.79 o 
   4  15   5      334.80      349.58     38.25 o 
   5  15   5      699.50      744.69     51.54 o 
   6  15   5     3772.28     3615.22     95.56 o 
   7  15   5     5132.82     5085.68    157.86 o 
   8  15   5      827.48      806.73     78.07 o 
   9  15   5     2453.01     2339.67    114.15 o 
  10  15   5        1.63      -39.15     52.54 o 
  11  15   5      661.79      700.66    108.28 o 
  12  15   5      978.98     1136.13    136.63 o 
  13  15   5      393.64      546.54     81.50 o 
  14  15   5     1435.93     1704.94    123.68 o 
 -17  16   5       87.95       34.34     87.59 o 
 -16  16   5      504.07      372.06    178.52 o 
 -15  16   5      403.96      516.37     97.25 o 
 -14  16   5      612.76      422.03    117.37 o 
 -13  16   5       60.14       88.14     76.13 o 
 -12  16   5     3159.55     3520.64    172.78 o 
 -11  16   5       48.89       27.77     65.64 o 
 -10  16   5     3547.43     3790.02    139.90 o 
  -9  16   5        7.63       27.66     39.79 o 
  -8  16   5     3208.04     3230.20    102.49 o 
  -7  16   5      990.39      956.87     55.43 o 
  -6  16   5      946.95      900.93     58.95 o 
  -5  16   5       36.25       42.16     31.29 o 
  -4  16   5     3173.86     3092.19    140.31 o 
  -3  16   5      902.22      846.22     60.42 o 
  -2  16   5     6752.71     6481.22    115.77 o 
  -1  16   5      506.32      551.69     41.85 o 
   0  16   5     2921.96     2745.50     79.27 o 
   1  16   5       27.03       69.41     36.64 o 
   2  16   5      196.42      257.85     38.47 o 
   3  16   5      313.88      191.69     51.62 o 
   4  16   5      326.61      293.12     40.99 o 
   5  16   5     5733.06     5572.34    168.48 o 
   6  16   5     2664.25     2562.69     92.97 o 
   7  16   5     1762.78     1640.26     78.11 o 
   8  16   5      370.11      353.26     61.01 o 
   9  16   5       98.66       33.95     52.19 o 
  10  16   5      129.98      160.62     65.98 o 
  11  16   5      241.89      202.36     68.31 o 
  12  16   5       10.91       59.26     66.57 o 
  13  16   5     1689.41     1824.03    118.94 o 
 -16  17   5       41.00      -48.77     83.53 o 
 -15  17   5       44.72      -33.61     82.99 o 
 -14  17   5      616.89      717.51    157.21 o 
 -13  17   5      567.61      606.35    101.53 o 
 -12  17   5     1551.41     1571.56    129.88 o 
 -11  17   5     6128.06     6345.86    265.70 o 
 -10  17   5        0.57      -53.33     56.63 o 
  -9  17   5     1036.43      898.94     82.97 o 
  -8  17   5       80.31       52.32     52.36 o 
  -7  17   5     3114.99     2929.92     97.79 o 
  -6  17   5      752.06      720.40     57.76 o 
  -5  17   5      120.98       91.64     37.66 o 
  -4  17   5     5743.37     5667.13    123.90 o 
  -3  17   5     7028.49     6937.48    123.04 o 
  -2  17   5     1379.90     1358.84     56.76 o 
  -1  17   5     1616.08     1554.63     65.02 o 
   0  17   5     3582.84     3423.58     89.64 o 
   1  17   5     1671.15     1657.66     76.78 o 
   2  17   5      345.32      446.34     48.84 o 
   3  17   5      392.86      437.87     58.02 o 
   4  17   5     4800.29     4795.43    150.97 o 
   5  17   5     1978.44     1987.44     84.22 o 
   6  17   5      609.94      552.91     58.23 o 
   7  17   5        1.97       38.00     45.99 o 
   8  17   5     3889.64     3895.20    157.07 o 
   9  17   5     2137.03     2053.57    102.86 o 
  10  17   5       32.68       -0.13     61.81 o 
  11  17   5      222.04      196.04     85.94 o 
  12  17   5     1428.60     1422.64    111.42 o 
 -15  18   5      390.38      370.01    101.54 o 
 -14  18   5      930.68     1041.95    123.09 o 
 -13  18   5     2676.03     2811.12    297.13 o 
 -12  18   5     2426.85     2260.83    234.80 o 
 -11  18   5      433.59      400.67     78.63 o 
 -10  18   5     3555.06     3939.81    152.20 o 
  -9  18   5      155.03      161.56     79.62 o 
  -8  18   5     1058.85     1007.71     83.58 o 
  -7  18   5        8.88       62.11     48.24 o 
  -6  18   5     4020.72     4201.75    131.35 o 
  -5  18   5    10341.95    10990.90    186.86 o 
  -4  18   5     2346.44     2233.96     84.03 o 
  -3  18   5     2525.04     2577.99     77.01 o 
  -2  18   5     2653.43     2648.04     83.70 o 
  -1  18   5      632.61      548.37     47.93 o 
   0  18   5     2569.09     2496.25     80.11 o 
   1  18   5      947.25     1062.50     78.17 o 
   2  18   5     6359.41     6397.13    285.07 o 
   3  18   5     9312.99     9251.57    264.98 o 
   4  18   5     1171.16     1156.87     89.85 o 
   5  18   5     1306.30     1209.93     90.26 o 
   6  18   5       35.66      -23.21     60.38 o 
   7  18   5     2807.89     2720.95    103.56 o 
   8  18   5      999.68     1002.27     74.40 o 
   9  18   5      786.52      706.20     91.34 o 
  10  18   5     3290.69     3718.56    162.19 o 
  11  18   5     2169.50     2234.64    129.32 o 
 -14  19   5     1167.94     1377.20    139.32 o 
 -13  19   5        0.27        9.84     84.46 o 
 -12  19   5      806.58      867.45    118.48 o 
 -11  19   5      588.01      533.56     85.64 o 
 -10  19   5       45.34       76.16     94.61 o 
  -9  19   5     1129.35     1189.44    120.66 o 
  -8  19   5      774.20      567.91     75.78 o 
  -7  19   5     1081.52     1228.38    110.25 o 
  -6  19   5     2079.21     2264.16    139.98 o 
  -5  19   5      254.70      162.53     56.64 o 
  -4  19   5     2982.92     3165.05    106.43 o 
  -3  19   5      495.41      421.53     62.27 o 
  -2  19   5      180.87      159.31     45.77 o 
  -1  19   5      907.79      830.76     59.64 o 
   0  19   5        3.57       53.85     49.75 o 
   1  19   5     3479.52     3819.91    127.10 o 
   2  19   5     1988.83     2039.36    238.01 o 
   3  19   5     1469.97     1475.07    120.23 o 
   4  19   5     2012.01     2011.74    211.32 o 
   5  19   5        8.60      -33.58     90.90 o 
   6  19   5     1894.79     1596.52    134.09 o 
   7  19   5      711.28      718.19     91.29 o 
   8  19   5      374.47      233.78     77.70 o 
   9  19   5     1746.47     1702.47    144.63 o 
  10  19   5       30.88      -13.09     76.76 o 
 -13  20   5       12.79       61.95    105.77 o 
 -12  20   5       27.29       81.87    118.86 o 
 -11  20   5       75.78       11.06     89.75 o 
 -10  20   5      334.38      300.32     96.08 o 
  -9  20   5       52.30      -23.84     62.91 o 
  -8  20   5      985.10     1088.88    230.14 o 
  -7  20   5     2632.17     2834.11    158.85 o 
  -6  20   5      395.89      219.69     81.93 o 
  -5  20   5      397.17      425.76     85.70 o 
  -4  20   5      133.74      -17.10     50.36 o 
  -3  20   5      822.38      871.00     76.90 o 
  -2  20   5      352.94      318.12     50.64 o 
  -1  20   5       35.39      -40.25     40.25 o 
   0  20   5     1813.23     1866.45     98.99 o 
   1  20   5     2582.60     2862.07    114.90 o 
   2  20   5       14.90      -15.24     72.80 o 
   3  20   5      139.70      160.99     79.21 o 
   4  20   5     1036.33      941.57    114.83 o 
   5  20   5     2244.89     2311.04    150.63 o 
   6  20   5      608.09      694.03    127.39 o 
   7  20   5       12.13       -2.24     85.36 o 
   8  20   5     1626.30     1869.76    152.46 o 
   9  20   5      975.58     1079.93    116.44 o 
 -11  21   5      769.30      906.04    129.56 o 
 -10  21   5       17.77       29.80    184.96 o 
  -9  21   5       11.81      -23.92    115.82 o 
  -8  21   5     2641.80     2744.11    383.57 o 
  -7  21   5      210.58      210.17     88.87 o 
  -6  21   5      792.43      740.82    106.41 o 
  -5  21   5       59.93       23.97     76.36 o 
  -4  21   5       72.60      163.32     57.93 o 
  -3  21   5      330.71      241.88     61.97 o 
  -2  21   5        8.26      -43.23     51.85 o 
  -1  21   5      316.76      407.55     66.43 o 
   0  21   5     2352.89     2626.34    129.97 o 
   1  21   5       41.13        9.79     51.63 o 
   2  21   5      811.52      919.87    107.84 o 
   3  21   5      141.49       13.07     80.15 o 
   4  21   5       12.03       72.88     80.96 o 
   5  21   5      180.90      185.70     87.20 o 
   6  21   5       10.13        1.36     83.62 o 
   7  21   5     1310.50     1388.69    138.60 o 
   8  21   5     2009.19     2102.47    299.19 o 
 -10  22   5      444.09      344.76    109.23 o 
  -9  22   5     1088.87      970.52    125.49 o 
  -8  22   5      345.33      375.15    101.39 o 
  -7  22   5     1295.28     1227.96    126.17 o 
  -6  22   5        6.80      109.91     86.97 o 
  -5  22   5      435.27      421.86     92.28 o 
  -4  22   5        7.87      -52.81     70.09 o 
  -3  22   5      578.07      475.05     69.34 o 
  -2  22   5        9.19      -53.98     53.98 o 
  -1  22   5     2364.59     2592.46    129.44 o 
   0  22   5       63.01       46.33     57.92 o 
   1  22   5     1574.48     1589.57    217.28 o 
   2  22   5      169.01       16.21     78.87 o 
   3  22   5      569.60      649.91    106.17 o 
   4  22   5       61.94       30.37    102.69 o 
   5  22   5      159.98      189.99     94.16 o 
   6  22   5       26.69      -79.14     91.63 o 
  -8  23   5       33.90     -108.88    108.88 o 
  -7  23   5       53.88      -17.41     85.48 o 
  -6  23   5      139.10      115.56    160.19 o 
  -5  23   5       13.86      -54.88     78.96 o 
  -4  23   5       32.27      -25.23     74.65 o 
  -3  23   5      113.48      155.90     67.95 o 
  -2  23   5     2570.01     2594.99    146.86 o 
  -1  23   5     1308.07     1417.29    116.41 o 
   0  23   5       61.12        8.62     59.58 o 
   1  23   5       85.78       63.88     80.70 o 
   2  23   5      643.19      569.83    103.74 o 
   3  23   5       99.54      102.05     87.83 o 
   4  23   5       15.17       61.43     88.12 o 
  -4  24   5        9.64       14.86    132.62 o 
  -3  24   5      485.01      422.54    130.08 o 
  -2  24   5        5.02      -45.31     73.94 o 
  -1  24   5      119.99       61.29     76.00 o 
   0  24   5       19.98      -56.42    109.56 o 
 -19   0   6     1290.43     1191.88     98.67 o 
 -18   0   6     1193.38      870.76     71.61 o 
 -17   0   6      457.35      362.56     49.73 o 
 -16   0   6     1591.92     1610.15     79.40 o 
 -15   0   6     8500.94     8517.96    196.00 o 
 -14   0   6    20594.68    20583.63    390.56 o 
 -13   0   6     2890.33     2558.29    223.08 o 
 -12   0   6    15798.94    15353.34    259.09 o 
 -11   0   6       27.36       -9.76     57.84 o 
 -10   0   6     5440.88     5195.80    214.82 o 
  -9   0   6      812.12      788.87     59.53 o 
  -8   0   6     7857.76     7706.56    129.07 o 
  -7   0   6    76084.48    75710.97   1092.46 o 
  -6   0   6    47190.37    44839.05    666.75 o 
  -5   0   6      505.44      493.99     26.48 o 
  -4   0   6    18644.10    18875.33    295.96 o 
  -3   0   6    31472.49    33664.09    343.48 o 
  -2   0   6    50910.32    53559.87    486.44 o 
  -1   0   6    53052.80    55892.12    597.21 o 
   0   0   6   176293.41   183937.66   1920.26 o 
   1   0   6    78071.02    80695.07   1230.27 o 
   2   0   6    11728.73    11412.18    159.70 o 
   3   0   6     5484.37     5606.27     95.47 o 
   4   0   6      195.44      223.70     20.23 o 
   5   0   6    57554.13    58480.30    697.14 o 
   6   0   6    11378.15    11218.47    197.38 o 
   7   0   6     7779.65     8281.38    161.95 o 
   8   0   6     5972.97     6207.23    136.90 o 
   9   0   6    11113.12    11129.23    249.50 o 
  10   0   6      747.09      730.00     61.52 o 
  11   0   6     1542.18     1442.00    156.62 o 
  12   0   6     7662.44     7711.37    377.65 o 
  13   0   6    12073.08    12760.93    325.04 o 
  14   0   6      585.51      638.21     53.53 o 
  15   0   6     2363.89     2544.89    203.30 o 
  16   0   6     2028.98     2411.23    310.63 o 
  17   0   6      502.78      319.65    118.80 o 
  18   0   6      226.48      180.64     81.54 o 
 -21   1   6     2366.00     2413.78    133.49 o 
 -20   1   6        4.74      -45.41     59.34 o 
 -19   1   6     2854.64     2605.43    127.84 o 
 -18   1   6       13.93       46.79     44.49 o 
 -17   1   6     5377.50     5347.68    250.54 o 
 -16   1   6      525.85      471.32     36.17 o 
 -15   1   6       23.00      -12.36     22.36 o 
 -14   1   6     2020.79     1996.87     56.72 o 
 -13   1   6    16937.98    16583.98    256.74 o 
 -12   1   6     1680.87     1813.23     58.50 o 
 -11   1   6    23098.83    22979.59    254.39 o 
 -10   1   6    21599.65    21914.39    241.68 o 
  -9   1   6    17808.10    17343.96    182.32 o 
  -8   1   6      654.64      511.59     21.21 o 
  -7   1   6      195.42      125.26     14.13 o 
  -6   1   6    50631.14    53891.50    580.79 o 
  -5   1   6    17009.16    17145.53    183.04 o 
  -4   1   6    57885.48    61889.59    539.92 o 
  -3   1   6     1460.78     1208.38     23.36 o 
  -2   1   6   104570.94   111270.17    698.10 o 
  -1   1   6    62237.17    64494.50    486.60 o 
   0   1   6    20216.93    20706.97    165.80 o 
   1   1   6       45.03       28.56      8.49 o 
   2   1   6    25373.41    25597.74    282.16 o 
   3   1   6      102.44      150.75     13.27 o 
   4   1   6    53488.40    55476.65    473.84 o 
   5   1   6        5.10      -13.30     13.83 o 
   6   1   6    36869.98    37125.95    370.94 o 
   7   1   6    18072.93    18162.75    208.03 o 
   8   1   6        8.33      -18.76     18.76 o 
   9   1   6     5901.27     5790.25     92.32 o 
  10   1   6     3484.19     3572.35     77.71 o 
  11   1   6      353.67      401.43     33.06 o 
  12   1   6    10141.21    10410.47    155.58 o 
  13   1   6      310.80      260.00     29.17 o 
  14   1   6     8030.57     8322.92    120.98 o 
  15   1   6      950.93      988.43     42.43 o 
  16   1   6      692.47      685.27     60.34 o 
  17   1   6      150.13      145.85     47.90 o 
  18   1   6      358.36      347.42     62.62 o 
 -22   2   6      346.15      256.13     78.63 o 
 -21   2   6      323.17      218.06     69.25 o 
 -20   2   6     2398.41     2369.04    136.10 o 
 -19   2   6      455.81      471.78     72.60 o 
 -18   2   6     2155.18     2111.27     82.08 o 
 -17   2   6      998.24      914.98     49.71 o 
 -16   2   6     1555.75     1510.03     91.11 o 
 -15   2   6        5.97        8.83     24.45 o 
 -14   2   6      886.20      817.77     42.24 o 
 -13   2   6     9764.93    10034.34    217.47 o 
 -12   2   6     4350.27     4306.50     97.17 o 
 -11   2   6      124.19      112.94     19.30 o 
 -10   2   6     5203.61     4581.30     75.77 o 
  -9   2   6     1211.57      996.37     32.22 o 
  -8   2   6     1453.57     1529.83     36.36 o 
  -7   2   6       11.57        4.09      8.89 o 
  -6   2   6     3971.28     3944.00     63.05 o 
  -5   2   6     7724.05     7473.97    105.84 o 
  -4   2   6      435.00      662.07     20.64 o 
  -3   2   6    43465.15    45932.42    374.63 o 
  -2   2   6     1289.55     1139.81     19.44 o 
  -1   2   6     1171.01     1174.65     22.98 o 
   0   2   6    14371.10    14589.13    128.63 o 
   1   2   6      391.12      301.48     21.77 o 
   2   2   6      998.71      924.37     61.28 o 
   3   2   6    20805.99    21094.34    188.44 o 
   4   2   6      716.02      674.88     39.20 o 
   5   2   6     3555.46     3665.60     53.37 o 
   6   2   6      363.77      298.79     28.21 o 
   7   2   6     4280.21     4291.58     62.49 o 
   8   2   6      635.27      687.23     33.60 o 
   9   2   6     4553.28     4642.40    128.78 o 
  10   2   6     3758.60     3554.57     76.20 o 
  11   2   6     3800.32     3728.85     81.39 o 
  12   2   6       37.08       -9.54     30.84 o 
  13   2   6      649.76      677.94     43.11 o 
  14   2   6     1259.07     1232.68     57.94 o 
  15   2   6     1231.11     1360.47     50.20 o 
  16   2   6       31.22      -30.92     32.11 o 
  17   2   6      600.88      749.77    153.91 o 
 -22   3   6       21.22       13.83     49.49 o 
 -21   3   6      638.56      626.48     91.61 o 
 -20   3   6     3129.89     3335.36    108.52 o 
 -19   3   6     1576.11     1462.63     75.95 o 
 -18   3   6       41.33      -48.36     50.51 o 
 -17   3   6       87.66       50.55     31.48 o 
 -16   3   6      526.79      598.14     42.95 o 
 -15   3   6      467.11      514.53     39.07 o 
 -14   3   6        0.13      -22.94     22.94 o 
 -13   3   6     7822.19     7744.60    134.01 o 
 -12   3   6    23673.35    23263.80    281.61 o 
 -11   3   6     2439.11     2350.05     52.95 o 
 -10   3   6     2495.63     2424.80     46.30 o 
  -9   3   6     1141.93     1197.59     32.50 o 
  -8   3   6    11881.46    12236.89    119.03 o 
  -7   3   6      893.48      666.59     19.17 o 
  -6   3   6       10.76       18.38     11.49 o 
  -5   3   6    14363.77    13043.06    162.40 o 
  -4   3   6    63008.50    63254.61    542.34 o 
  -3   3   6     8097.25     7952.50     72.74 o 
  -2   3   6     2163.87     2718.49     33.99 o 
  -1   3   6     3167.99     3094.69     35.06 o 
   0   3   6    22669.81    22957.30    184.37 o 
   1   3   6    18796.54    18078.77    246.77 o 
   2   3   6     2953.77     2906.32     51.45 o 
   3   3   6    18376.22    18661.83    183.91 o 
   4   3   6     8812.05     9014.63     92.48 o 
   5   3   6     2182.97     2177.02     41.25 o 
   6   3   6        7.25        9.91     13.48 o 
   7   3   6     8243.08     8032.65    105.55 o 
   8   3   6    13626.16    13620.77    158.92 o 
   9   3   6     3482.30     3417.90     69.27 o 
  10   3   6       49.24       52.06     24.14 o 
  11   3   6      307.67      378.95     51.48 o 
  12   3   6      839.49      790.94     44.58 o 
  13   3   6        9.87      -25.26     27.79 o 
  14   3   6      221.64      205.28     36.93 o 
  15   3   6     1972.64     2109.72    117.40 o 
  16   3   6     3093.26     3065.19     85.44 o 
  17   3   6      193.59      137.74    149.76 o 
 -22   4   6      717.68      678.78    101.87 o 
 -21   4   6      226.00      398.87     85.53 o 
 -20   4   6      265.62      294.82     50.14 o 
 -19   4   6      187.28      158.15     46.37 o 
 -18   4   6       54.07       93.27     39.81 o 
 -17   4   6       38.30       -0.06     31.73 o 
 -16   4   6      985.59      999.93    103.36 o 
 -15   4   6       42.84      -27.81     27.81 o 
 -14   4   6     3484.73     3426.68     86.68 o 
 -13   4   6       16.41       46.69     25.77 o 
 -12   4   6     6027.33     5740.17    111.25 o 
 -11   4   6      752.98      666.35     34.07 o 
 -10   4   6       29.20       57.77     12.16 o 
  -9   4   6     3910.73     3743.75     53.22 o 
  -8   4   6      205.36      301.69     19.94 o 
  -7   4   6    10609.10    10308.50    107.80 o 
  -6   4   6     6346.33     5904.80     85.70 o 
  -5   4   6     2656.21     3117.47     53.84 o 
  -4   4   6    16638.25    16427.73    149.71 o 
  -3   4   6    16255.10    16504.23    147.91 o 
  -2   4   6    19135.60    20693.93    170.44 o 
  -1   4   6     1880.44     1767.09     29.25 o 
   0   4   6     1142.82     1119.69     22.29 o 
   1   4   6     9680.80     9374.51    106.73 o 
   2   4   6    16426.37    16368.80    157.01 o 
   3   4   6     6395.26     6561.64     83.37 o 
   4   4   6    10117.94     9954.03    122.87 o 
   5   4   6     3125.65     3012.92     51.51 o 
   6   4   6     1888.91     1782.55     43.98 o 
   7   4   6        0.73       -5.30     15.41 o 
   8   4   6      845.60      719.65     31.98 o 
   9   4   6     4264.07     4294.48     75.47 o 
  10   4   6      502.71      568.88     30.62 o 
  11   4   6     3285.41     3401.93    102.24 o 
  12   4   6      936.48      979.64     43.34 o 
  13   4   6     1943.38     2030.51     59.60 o 
  14   4   6     1132.43     1095.80     54.16 o 
  15   4   6       93.61       41.37     41.87 o 
  16   4   6      186.06      166.98     39.12 o 
  17   4   6     1187.93     1260.75     66.09 o 
 -21   5   6       17.03       -0.88     45.05 o 
 -20   5   6        3.07       11.03     46.16 o 
 -19   5   6     1422.12     1554.77     84.10 o 
 -18   5   6     1057.82     1001.23     66.64 o 
 -17   5   6      282.10      294.11     44.55 o 
 -16   5   6       11.40        3.81     31.52 o 
 -15   5   6     4281.36     4367.94    187.50 o 
 -14   5   6     1955.69     1819.04    129.87 o 
 -13   5   6     1301.98     1326.30     97.05 o 
 -12   5   6     2533.39     2555.06     84.86 o 
 -11   5   6    17092.28    16514.16    215.17 o 
 -10   5   6     1098.88      963.01     45.37 o 
  -9   5   6     9637.44     9747.70    104.28 o 
  -8   5   6     1992.06     1929.50     41.19 o 
  -7   5   6    18611.97    18233.29    192.12 o 
  -6   5   6      252.65      290.75     19.80 o 
  -5   5   6    32092.56    31723.46    309.97 o 
  -4   5   6    22381.34    24122.62    188.53 o 
  -3   5   6    66659.73    69313.59    554.27 o 
  -2   5   6     2422.30     1887.05     34.82 o 
  -1   5   6    13665.11    14267.84    129.62 o 
   0   5   6      159.90      129.11      9.92 o 
   1   5   6     4507.24     4456.39     55.79 o 
   2   5   6     3872.95     3808.65     51.84 o 
   3   5   6     1009.11     1037.09     31.44 o 
   4   5   6    17127.30    17620.56    182.82 o 
   5   5   6     8384.99     8707.28    103.41 o 
   6   5   6     9914.33     9782.42    127.62 o 
   7   5   6     6207.43     6427.12     96.68 o 
   8   5   6      451.52      371.33     27.25 o 
   9   5   6      126.77       98.16     25.91 o 
  10   5   6     3588.32     3551.32     72.34 o 
  11   5   6      104.10       90.29     28.39 o 
  12   5   6     3202.10     3097.02     75.20 o 
  13   5   6     1496.70     1437.26     55.72 o 
  14   5   6      164.55       88.74     30.83 o 
  15   5   6      598.67      626.61     69.72 o 
  16   5   6       42.23      143.71     51.21 o 
  17   5   6       53.13      -12.73     39.52 o 
 -21   6   6       11.12        1.29     49.91 o 
 -20   6   6      588.22      600.16     66.78 o 
 -19   6   6     1203.82     1347.21    168.85 o 
 -18   6   6     1535.10     1401.30    123.45 o 
 -17   6   6      284.04      292.28     51.56 o 
 -16   6   6     2164.31     2035.60     78.90 o 
 -15   6   6     3953.65     4065.01    105.02 o 
 -14   6   6      188.06      145.37     35.40 o 
 -13   6   6     3274.21     3059.94     85.51 o 
 -12   6   6     1898.76     1893.81     66.70 o 
 -11   6   6     6844.98     6476.89    125.77 o 
 -10   6   6     4897.08     4614.10     81.35 o 
  -9   6   6      846.89      875.76     38.93 o 
  -8   6   6     5228.50     5137.21     86.21 o 
  -7   6   6    16643.15    16965.35    198.50 o 
  -6   6   6      263.18      333.97     20.98 o 
  -5   6   6    13946.98    14221.15    127.53 o 
  -4   6   6    12788.21    12608.08    121.78 o 
  -3   6   6     2705.11     3209.74     46.43 o 
  -2   6   6      337.27      402.60     18.63 o 
  -1   6   6     9639.82    10830.45    112.27 o 
   0   6   6    18179.60    18341.06    153.96 o 
   1   6   6    29020.76    29703.20    197.39 o 
   2   6   6       43.89       28.30     11.33 o 
   3   6   6    13412.73    13621.71    142.73 o 
   4   6   6    27758.24    28594.79    278.44 o 
   5   6   6     8916.92     8983.90    112.13 o 
   6   6   6       54.43       41.63     19.55 o 
   7   6   6     1585.05     1475.97     46.93 o 
   8   6   6    13754.41    13776.42    172.06 o 
   9   6   6      136.33      120.22     24.31 o 
  10   6   6      101.60       95.48     25.22 o 
  11   6   6    10887.24    10947.02    152.92 o 
  12   6   6     1892.35     1862.97     62.72 o 
  13   6   6       50.81       22.27     29.98 o 
  14   6   6     1234.76     1205.23     55.10 o 
  15   6   6      120.51      142.43     34.20 o 
  16   6   6      839.22      795.17     58.67 o 
  17   6   6       31.29       30.61     42.61 o 
 -21   7   6       30.03       34.03     70.59 o 
 -20   7   6      305.86      241.68     61.87 o 
 -19   7   6      161.46      138.78     56.14 o 
 -18   7   6     2627.21     2791.31    117.61 o 
 -17   7   6     1371.36     1323.66     81.87 o 
 -16   7   6      628.19      523.71     50.21 o 
 -15   7   6       86.94       21.89     34.87 o 
 -14   7   6       60.62       84.03     45.23 o 
 -13   7   6       18.48      -13.73     29.91 o 
 -12   7   6      290.33      298.82     37.85 o 
 -11   7   6        6.19       -8.56     27.25 o 
 -10   7   6     4770.15     4946.94    108.30 o 
  -9   7   6       32.57       30.33     20.77 o 
  -8   7   6    12746.82    12636.75    187.62 o 
  -7   7   6       97.34       69.78     16.80 o 
  -6   7   6      904.25      845.78     28.09 o 
  -5   7   6      758.79      763.30     25.83 o 
  -4   7   6     7932.16     8669.47     87.62 o 
  -3   7   6    15935.97    16109.20    151.24 o 
  -2   7   6    20611.69    20907.81    187.42 o 
  -1   7   6    16025.10    16797.49    154.86 o 
   0   7   6      175.16      125.84     11.59 o 
   1   7   6     6017.64     6003.07     57.88 o 
   2   7   6     1005.04      993.26     20.79 o 
   3   7   6      291.12      245.48     15.46 o 
   4   7   6      827.27      861.13     35.14 o 
   5   7   6     4976.10     5010.68     99.97 o 
   6   7   6     5048.40     5007.74     88.36 o 
   7   7   6     5201.76     5046.06     90.00 o 
   8   7   6     3545.04     3556.36     75.49 o 
   9   7   6     4361.31     4379.54     86.28 o 
  10   7   6      132.52      147.98     28.00 o 
  11   7   6      292.61      285.18     34.09 o 
  12   7   6       21.59       26.56     29.88 o 
  13   7   6     1293.06     1203.16     58.63 o 
  14   7   6      241.88      306.23     40.63 o 
  15   7   6     1082.19     1070.78     68.83 o 
  16   7   6       23.74       40.74     42.89 o 
  17   7   6      724.21      649.77     63.40 o 
 -21   8   6       12.19       46.87     58.60 o 
 -20   8   6        5.70      -55.82     55.82 o 
 -19   8   6      518.29      401.90     67.82 o 
 -18   8   6       33.28       74.09     97.34 o 
 -17   8   6     5763.48     6363.07    407.20 o 
 -16   8   6     2088.92     2147.21    104.36 o 
 -15   8   6      147.60      116.85     44.79 o 
 -14   8   6      180.31      167.70     39.82 o 
 -13   8   6        0.86       17.90     33.08 o 
 -12   8   6      983.24      895.66     54.72 o 
 -11   8   6     4183.45     4170.05    185.05 o 
 -10   8   6      906.58      892.53     54.87 o 
  -9   8   6    15550.39    15342.57    232.79 o 
  -8   8   6     2014.29     2163.42     54.43 o 
  -7   8   6       34.90       18.89     19.40 o 
  -6   8   6     7683.98     7772.38     86.74 o 
  -5   8   6     2841.62     2649.83     40.25 o 
  -4   8   6     1940.98     1786.62     34.85 o 
  -3   8   6    14313.37    14048.36    153.42 o 
  -2   8   6     9515.13     9178.20     98.74 o 
  -1   8   6    37995.04    38591.99    324.77 o 
   0   8   6       25.57       11.22     10.12 o 
   1   8   6     1542.87     1575.55     30.19 o 
   2   8   6     4708.94     4514.66     63.70 o 
   3   8   6     4898.26     4713.96     59.65 o 
   4   8   6    15150.94    15358.41    191.19 o 
   5   8   6     6311.38     6546.85    106.34 o 
   6   8   6     7917.88     7880.10    120.74 o 
   7   8   6     5323.25     5231.04     95.82 o 
   8   8   6      342.87      250.76     33.74 o 
   9   8   6       35.79       20.44     24.91 o 
  10   8   6     4771.22     4431.70     92.56 o 
  11   8   6     2660.06     2790.17     76.33 o 
  12   8   6     5051.21     5025.67    103.26 o 
  13   8   6      389.06      448.05     58.32 o 
  14   8   6     1256.21     1209.94     89.64 o 
  15   8   6       99.78       69.16     46.61 o 
  16   8   6      238.85      253.80     54.29 o 
 -20   9   6      170.46      166.08     68.01 o 
 -19   9   6      164.21      134.33     62.49 o 
 -18   9   6      249.62      217.74     62.75 o 
 -17   9   6      466.87      541.14     69.91 o 
 -16   9   6      109.80       89.94     54.44 o 
 -15   9   6      790.09      799.05     64.81 o 
 -14   9   6     1728.22     1578.15     75.74 o 
 -13   9   6      217.23      256.75     43.12 o 
 -12   9   6      741.87      666.00     71.73 o 
 -11   9   6     3032.55     2695.25     89.45 o 
 -10   9   6    11551.92    11645.21    197.99 o 
  -9   9   6      303.09      286.24     37.62 o 
  -8   9   6      101.64       52.68     25.44 o 
  -7   9   6      696.72      677.83     48.97 o 
  -6   9   6     2068.77     2136.80     48.08 o 
  -5   9   6      758.07      536.72     21.92 o 
  -4   9   6      278.53      238.01     19.18 o 
  -3   9   6     1452.73     1298.28     36.58 o 
  -2   9   6    16584.78    16000.96    163.18 o 
  -1   9   6     6675.44     6297.98     76.44 o 
   0   9   6     3196.54     3152.70     46.90 o 
   1   9   6     1241.34     1237.56     30.81 o 
   2   9   6     1505.06     1453.41     40.60 o 
   3   9   6      168.90      215.95     30.24 o 
   4   9   6      783.30      782.30     42.30 o 
   5   9   6     8549.37     8291.02    127.03 o 
   6   9   6     7742.70     7706.98    122.88 o 
   7   9   6     1531.46     1517.21     54.74 o 
   8   9   6      168.01      135.71     29.92 o 
   9   9   6      102.31       59.01     28.70 o 
  10   9   6     1137.51     1154.74     52.94 o 
  11   9   6      898.24      907.35     58.16 o 
  12   9   6       34.04       29.68     31.86 o 
  13   9   6     2458.19     2432.95     83.29 o 
  14   9   6     2191.47     2171.69    102.27 o 
  15   9   6        2.10        7.97     45.28 o 
  16   9   6        5.89       31.47     50.48 o 
 -20  10   6       61.57       54.27     68.86 o 
 -19  10   6      112.53      204.94     84.52 o 
 -18  10   6      358.00      395.79     76.72 o 
 -17  10   6     1057.11     1075.06     90.09 o 
 -16  10   6       10.40      -48.75     48.75 o 
 -15  10   6      113.67      128.23     54.98 o 
 -14  10   6      819.30      786.37     62.58 o 
 -13  10   6      884.88      780.17     68.36 o 
 -12  10   6      841.98      876.22    111.63 o 
 -11  10   6      977.16      989.96     61.37 o 
 -10  10   6     4150.65     4238.24    112.74 o 
  -9  10   6      527.24      589.77     49.57 o 
  -8  10   6      257.04      292.90     34.52 o 
  -7  10   6     2049.79     2005.64     57.10 o 
  -6  10   6     4618.65     4702.14     75.08 o 
  -5  10   6     6385.19     6242.78     78.10 o 
  -4  10   6      381.98      338.13     22.13 o 
  -3  10   6     1449.49     1301.22     36.06 o 
  -2  10   6     1219.25     1379.95     36.85 o 
  -1  10   6      409.35      363.17     20.74 o 
   0  10   6      883.90      904.53     27.32 o 
   1  10   6      333.47      384.81     20.93 o 
   2  10   6     8185.45     8191.48     94.49 o 
   3  10   6     4281.36     4348.36     90.43 o 
   4  10   6       36.54       21.73     25.81 o 
   5  10   6     1861.13     1894.97     73.10 o 
   6  10   6      496.56      445.63     45.05 o 
   7  10   6       27.05       -9.26     28.52 o 
   8  10   6     2767.84     2777.81     76.69 o 
   9  10   6     1800.54     1791.07     64.96 o 
  10  10   6     3227.34     3094.24     85.45 o 
  11  10   6      278.14      223.42     39.77 o 
  12  10   6      143.01      105.16     39.18 o 
  13  10   6       78.54      104.52     39.75 o 
  14  10   6       17.40      -41.62     46.16 o 
  15  10   6      450.80      297.03     72.43 o 
  16  10   6       34.09      -11.19     52.17 o 
 -20  11   6      993.72     1004.13    103.37 o 
 -19  11   6     1337.30     1573.95    114.68 o 
 -18  11   6     2897.12     3472.53    152.81 o 
 -17  11   6      680.48      649.09     83.31 o 
 -16  11   6     3882.86     4094.07    159.33 o 
 -15  11   6      160.83       82.86     58.33 o 
 -14  11   6     1485.84     1390.32     95.01 o 
 -13  11   6      734.55      700.89     60.16 o 
 -12  11   6     2996.31     2939.08    102.42 o 
 -11  11   6     8234.51     8222.99    169.07 o 
 -10  11   6    11473.91    11041.58    208.56 o 
  -9  11   6     1288.94     1423.05     67.77 o 
  -8  11   6     4574.63     4525.93    122.66 o 
  -7  11   6     9337.42     9228.50    134.78 o 
  -6  11   6     6719.66     6701.00     95.95 o 
  -5  11   6    14616.81    14649.18    136.32 o 
  -4  11   6    13594.60    12913.93    134.42 o 
  -3  11   6    17154.44    16608.92    173.30 o 
  -2  11   6     4429.65     4305.92     61.99 o 
  -1  11   6     5755.94     5754.09     76.89 o 
   0  11   6      199.66      185.57     17.87 o 
   1  11   6    21542.99    21332.13    198.36 o 
   2  11   6     9381.75     9530.90    115.55 o 
   3  11   6     5409.93     5513.61     91.66 o 
   4  11   6    12529.84    12347.98    167.75 o 
   5  11   6     2254.39     2246.70     72.01 o 
   6  11   6        9.27        3.00     39.74 o 
   7  11   6      632.42      624.28     52.78 o 
   8  11   6     2571.81     2466.34     88.49 o 
   9  11   6    15083.81    15705.39    237.03 o 
  10  11   6      543.02      533.94     53.25 o 
  11  11   6     3191.08     3060.99    106.07 o 
  12  11   6     1628.03     1626.31    106.84 o 
  13  11   6      687.38      637.17     69.33 o 
  14  11   6       13.78       48.01     53.35 o 
  15  11   6       57.32       33.43     54.14 o 
 -19  12   6      572.59      629.45    118.16 o 
 -18  12   6     1523.67     1633.40    115.90 o 
 -17  12   6     4859.90     5157.33    186.58 o 
 -16  12   6       25.68      111.83     67.85 o 
 -15  12   6     5825.43     6103.80    332.84 o 
 -14  12   6       19.84       51.65     58.26 o 
 -13  12   6     1841.27     1930.65     97.32 o 
 -12  12   6     1126.73      973.58    106.07 o 
 -11  12   6      585.82      592.01     56.03 o 
 -10  12   6    11562.63    11050.55    271.22 o 
  -9  12   6    13375.43    13422.93    204.14 o 
  -8  12   6     2120.34     2122.95     73.79 o 
  -7  12   6     3514.43     3518.02     80.17 o 
  -6  12   6     1882.00     1933.00     51.09 o 
  -5  12   6     6286.95     6008.83     75.67 o 
  -4  12   6     3202.45     2997.54     58.53 o 
  -3  12   6      368.74      433.83     32.78 o 
  -2  12   6     9498.85     9305.48    123.56 o 
  -1  12   6     5189.72     5094.01     78.46 o 
   0  12   6    19324.90    19867.99    189.49 o 
   1  12   6     2946.83     2840.12     59.06 o 
   2  12   6    20261.16    20623.16    208.47 o 
   3  12   6     1280.89     1266.18     47.50 o 
   4  12   6      335.27      383.39     36.00 o 
   5  12   6      100.44      107.63     32.71 o 
   6  12   6     7469.85     7404.27    156.48 o 
   7  12   6      380.69      363.73     50.28 o 
   8  12   6    10964.32    10734.88    202.18 o 
   9  12   6      158.58      177.54     48.77 o 
  10  12   6     3746.69     3937.58    131.63 o 
  11  12   6     1314.24     1315.54     99.09 o 
  12  12   6       27.59       51.40     51.32 o 
  13  12   6      253.90      274.49     62.65 o 
  14  12   6      207.38      239.01     78.97 o 
  15  12   6     1097.47     1101.99     88.99 o 
 -19  13   6       32.49        0.14     77.05 o 
 -18  13   6      581.59      748.82     97.84 o 
 -17  13   6     1256.47     1426.61    118.38 o 
 -16  13   6     4861.91     4812.36    285.65 o 
 -15  13   6      686.67      658.82    117.94 o 
 -14  13   6     7252.39     7749.16    231.75 o 
 -13  13   6       72.16      107.34     61.55 o 
 -12  13   6        7.38        9.57     41.08 o 
 -11  13   6       68.30       46.86     41.42 o 
 -10  13   6       43.66        8.14     40.64 o 
  -9  13   6    18945.01    19039.95    267.23 o 
  -8  13   6    10846.53    10890.10    180.52 o 
  -7  13   6     6196.08     6285.87    116.29 o 
  -6  13   6     4400.25     4261.33     78.28 o 
  -5  13   6      565.40      622.19     34.92 o 
  -4  13   6      155.79      149.56     25.07 o 
  -3  13   6      758.11      755.11     43.03 o 
  -2  13   6     1601.93     1688.51     54.92 o 
  -1  13   6    30465.71    30066.98    304.89 o 
   0  13   6     5272.71     5073.14     80.62 o 
   1  13   6    20334.28    20415.54    244.33 o 
   2  13   6     2110.62     2240.19     55.85 o 
   3  13   6     1431.05     1538.72     53.87 o 
   4  13   6      142.04       98.98     32.40 o 
   5  13   6      242.84      255.83     36.71 o 
   6  13   6     2064.50     1898.26     75.80 o 
   7  13   6    23512.91    23351.51    349.90 o 
   8  13   6      785.30      858.44     66.83 o 
   9  13   6     8899.57     9231.67    212.26 o 
  10  13   6        5.74      -47.97     47.97 o 
  11  13   6     2098.69     1994.17    106.07 o 
  12  13   6        6.67        1.98     52.19 o 
  13  13   6       13.50       30.26     84.14 o 
  14  13   6     1731.49     1683.14    122.13 o 
 -18  14   6       47.92       23.70     77.21 o 
 -17  14   6      146.93       71.46     78.42 o 
 -16  14   6     1499.27     1514.46    121.11 o 
 -15  14   6     2785.04     2487.29    142.24 o 
 -14  14   6      122.60       93.56     77.33 o 
 -13  14   6        6.74      -58.21     58.21 o 
 -12  14   6       25.78      -36.04     57.75 o 
 -11  14   6      262.64      268.48     52.83 o 
 -10  14   6      483.71      463.92    132.31 o 
  -9  14   6        8.18      -40.91     40.91 o 
  -8  14   6     9556.91     9918.94    174.50 o 
  -7  14   6     8144.70     8018.33    154.44 o 
  -6  14   6       11.10       44.04     25.12 o 
  -5  14   6        7.29       26.20     30.59 o 
  -4  14   6     1608.67     1600.56     51.28 o 
  -3  14   6      175.23      176.30     30.30 o 
  -2  14   6     1098.41     1036.31     46.43 o 
  -1  14   6       17.49       29.10     26.29 o 
   0  14   6    14620.45    15014.00    190.80 o 
   1  14   6     5732.58     5879.98     93.28 o 
   2  14   6      300.92      239.90     28.08 o 
   3  14   6     2150.95     2058.19     64.74 o 
   4  14   6     1839.77     1807.59     78.96 o 
   5  14   6      669.81      629.24     48.47 o 
   6  14   6     1275.49     1346.96     62.15 o 
   7  14   6     2532.20     2456.57    123.62 o 
   8  14   6     6663.46     6831.94    176.26 o 
   9  14   6      172.47       59.39     54.85 o 
  10  14   6       13.14      -25.67     51.56 o 
  11  14   6     1350.24     1355.94     94.75 o 
  12  14   6     1165.53     1078.49     89.05 o 
  13  14   6      590.61      609.37     81.46 o 
  14  14   6      335.96      297.18     73.93 o 
 -17  15   6      501.39      497.30     96.89 o 
 -16  15   6        0.80       82.22     75.98 o 
 -15  15   6     1067.83     1316.38    220.40 o 
 -14  15   6      212.52      294.62    145.08 o 
 -13  15   6      188.01      260.13     81.48 o 
 -12  15   6      564.21      534.19     85.47 o 
 -11  15   6       34.88       34.24     55.37 o 
 -10  15   6      689.58      754.95     61.38 o 
  -9  15   6      236.64      162.38     61.00 o 
  -8  15   6       19.07      -34.97     34.97 o 
  -7  15   6     1881.24     1932.87     70.21 o 
  -6  15   6      147.81      109.44     31.09 o 
  -5  15   6     3338.22     3418.70     83.03 o 
  -4  15   6      726.84      687.86     60.56 o 
  -3  15   6      735.93      701.95     43.88 o 
  -2  15   6     2249.34     2172.39     67.11 o 
  -1  15   6     1277.02     1458.64     79.28 o 
   0  15   6       84.30      138.89     33.21 o 
   1  15   6     1401.16     1462.14     61.74 o 
   2  15   6        9.39        0.63     27.51 o 
   3  15   6     2125.87     2035.59     66.29 o 
   4  15   6     1092.10      972.61     68.08 o 
   5  15   6     2520.48     2508.13     83.16 o 
   6  15   6     1130.20     1140.56     66.14 o 
   7  15   6        1.62      -20.64     45.24 o 
   8  15   6      296.84      179.59     65.82 o 
   9  15   6      445.45      382.93     61.13 o 
  10  15   6      307.51      222.07     56.16 o 
  11  15   6      903.72      914.43     89.91 o 
  12  15   6       14.56       49.39     61.78 o 
  13  15   6      134.98       48.71     68.23 o 
 -17  16   6       47.10       99.08     85.01 o 
 -16  16   6       50.19      114.46     85.07 o 
 -15  16   6      793.34      612.02    100.50 o 
 -14  16   6      643.17      671.81     99.67 o 
 -13  16   6      737.99      633.36    100.91 o 
 -12  16   6       12.71      -43.78    113.08 o 
 -11  16   6      982.93     1056.86    107.78 o 
 -10  16   6        1.95       24.81     62.28 o 
  -9  16   6      254.75      236.37     48.68 o 
  -8  16   6     1097.10     1023.23     57.72 o 
  -7  16   6     4547.50     4663.54    117.69 o 
  -6  16   6     2285.53     2320.59     70.44 o 
  -5  16   6      358.15      292.88     38.41 o 
  -4  16   6      522.03      531.79     40.70 o 
  -3  16   6      343.57      347.99     38.25 o 
  -2  16   6      475.42      318.63     40.58 o 
  -1  16   6     1318.63     1300.99     59.52 o 
   0  16   6     2539.78     2483.36     76.03 o 
   1  16   6     4756.19     4718.10    146.10 o 
   2  16   6     1763.90     1749.88     88.42 o 
   3  16   6       90.62       42.12     34.50 o 
   4  16   6      843.70      824.93     50.89 o 
   5  16   6      187.22       79.15     44.28 o 
   6  16   6     1335.81     1242.70     95.15 o 
   7  16   6       40.09      113.77     46.58 o 
   8  16   6     1493.40     1502.18     88.69 o 
   9  16   6     2178.97     2174.59    101.59 o 
  10  16   6     1069.93     1152.36     95.46 o 
  11  16   6       46.77       19.14     64.49 o 
  12  16   6       41.97      -63.28     63.28 o 
 -16  17   6      367.47      442.42     99.19 o 
 -15  17   6        2.63       29.85     79.12 o 
 -14  17   6      472.58      425.08     93.43 o 
 -13  17   6      571.81      507.82     97.70 o 
 -12  17   6     2371.37     2498.90    150.33 o 
 -11  17   6      453.57      539.21     81.36 o 
 -10  17   6      618.08      638.82     79.42 o 
  -9  17   6      795.64      792.27     79.00 o 
  -8  17   6     1935.91     2172.90     87.29 o 
  -7  17   6       31.69       95.39     42.84 o 
  -6  17   6      401.43      352.08     50.29 o 
  -5  17   6     1113.19     1171.40     61.84 o 
  -4  17   6     1882.33     2096.62     78.99 o 
  -3  17   6      166.99      216.45     38.83 o 
  -2  17   6      438.41      512.60     46.93 o 
  -1  17   6     1036.24      997.70     56.04 o 
   0  17   6     2319.75     2482.61     77.98 o 
   1  17   6       82.90      108.40     40.97 o 
   2  17   6      241.39      155.15     40.75 o 
   3  17   6      999.44     1018.15     81.33 o 
   4  17   6     1055.78     1211.21     87.98 o 
   5  17   6        0.03      -13.37     46.91 o 
   6  17   6      201.41      126.52     47.14 o 
   7  17   6     1965.78     2050.29     89.08 o 
   8  17   6     1104.72     1076.64     83.32 o 
   9  17   6       24.64      -31.16     61.48 o 
  10  17   6       35.59      -20.06     63.95 o 
  11  17   6       25.60      -66.84     66.84 o 
  12  17   6       62.72       43.07     73.19 o 
 -15  18   6      260.95      154.39     92.30 o 
 -14  18   6      885.73      965.07    116.69 o 
 -13  18   6      429.68      193.93    136.40 o 
 -12  18   6      285.58      179.01     91.97 o 
 -11  18   6       71.76       56.61     67.98 o 
 -10  18   6        1.24      -70.66     82.46 o 
  -9  18   6      942.71     1061.63    110.98 o 
  -8  18   6      208.83      104.90     57.93 o 
  -7  18   6      229.80      150.94     59.42 o 
  -6  18   6     2793.02     2888.34    112.79 o 
  -5  18   6        5.13      -20.20     39.25 o 
  -4  18   6       52.97        4.24     41.26 o 
  -3  18   6     1167.07     1197.45     60.71 o 
  -2  18   6      144.70      110.98     46.02 o 
  -1  18   6      444.82      411.08     48.97 o 
   0  18   6      798.42      845.62     69.34 o 
   1  18   6      155.06      189.83     50.66 o 
   2  18   6     1796.00     1969.21    127.09 o 
   3  18   6       68.19      219.21     67.21 o 
   4  18   6       68.35       -7.04     57.97 o 
   5  18   6      643.68      569.36     75.23 o 
   6  18   6      680.54      722.25     86.44 o 
   7  18   6      822.93      783.03     70.00 o 
   8  18   6      667.04      675.98     77.58 o 
   9  18   6      288.09      279.69     80.49 o 
  10  18   6      354.93      251.99    141.51 o 
  11  18   6       66.35       74.92     76.48 o 
 -14  19   6       17.14       70.00     93.03 o 
 -13  19   6     1987.52     2178.75    461.29 o 
 -12  19   6      618.56      661.90     90.86 o 
 -11  19   6       26.02       81.06     89.53 o 
 -10  19   6      466.49      380.49    137.73 o 
  -9  19   6      237.78      299.56     70.12 o 
  -8  19   6       73.98       67.03     60.24 o 
  -7  19   6     1385.97     1435.13    116.62 o 
  -6  19   6      196.70      203.59     76.95 o 
  -5  19   6     3572.57     3637.17    122.84 o 
  -4  19   6       44.68       -1.68     49.80 o 
  -3  19   6      444.73      333.05     50.96 o 
  -2  19   6     1278.15     1356.68     71.33 o 
  -1  19   6      599.56      606.10     60.47 o 
   0  19   6     1204.41     1344.09     82.76 o 
   1  19   6     1222.56     1127.04     78.35 o 
   2  19   6      868.68     1026.05    106.34 o 
   3  19   6     1523.51     1249.06    114.89 o 
   4  19   6       29.93       26.08     60.86 o 
   5  19   6      109.96      150.86     67.15 o 
   6  19   6     2117.89     2036.38    229.70 o 
   7  19   6      672.89      651.64     88.58 o 
   8  19   6      709.22      571.77     89.90 o 
   9  19   6      457.17      434.03     88.36 o 
  10  19   6      499.53      309.99     88.22 o 
 -13  20   6      172.24      134.81    135.35 o 
 -12  20   6      871.70      912.48    122.40 o 
 -11  20   6       51.65      -26.23     84.92 o 
 -10  20   6        9.45      -42.39     84.18 o 
  -9  20   6        6.35      -60.07     60.07 o 
  -8  20   6      242.67      216.95     86.70 o 
  -7  20   6      253.82      302.82     89.53 o 
  -6  20   6     4169.86     4192.53    184.27 o 
  -5  20   6      185.34      146.16    103.30 o 
  -4  20   6     1373.61     1387.76     87.64 o 
  -3  20   6       71.16       94.97     55.63 o 
  -2  20   6      123.47       93.02     46.68 o 
  -1  20   6       11.05      -36.16     51.24 o 
   0  20   6       46.96       16.82     52.18 o 
   1  20   6      662.77      615.73     68.89 o 
   2  20   6     3898.62     4141.88    182.11 o 
   3  20   6       37.93       22.70     76.62 o 
   4  20   6      313.61      145.84     84.04 o 
   5  20   6      435.21      441.30     96.99 o 
   6  20   6      377.93      230.05     94.81 o 
   7  20   6       20.31       91.51     91.94 o 
   8  20   6       37.00       -8.06     88.36 o 
   9  20   6      659.29      483.97    117.02 o 
 -12  21   6        1.82      -55.34    134.33 o 
 -11  21   6      310.85      271.84    103.83 o 
 -10  21   6      413.51      410.06    106.59 o 
  -9  21   6      424.74      390.20     99.98 o 
  -8  21   6      118.62       57.66     91.73 o 
  -7  21   6      757.98      570.06    102.18 o 
  -6  21   6       10.21       26.73     76.51 o 
  -5  21   6      853.17      801.39    264.90 o 
  -4  21   6      180.19      215.48     60.69 o 
  -3  21   6      894.49      704.96     74.83 o 
  -2  21   6      340.62      340.09     54.17 o 
  -1  21   6      267.31      142.16     61.18 o 
   0  21   6        0.27       -9.53     55.44 o 
   1  21   6      581.72      572.05     96.65 o 
   2  21   6      423.12      341.22     92.41 o 
   3  21   6      193.08      231.43    163.87 o 
   4  21   6      259.03      221.41     90.39 o 
   5  21   6     1250.61     1233.63    149.79 o 
   6  21   6      331.63      165.87     92.41 o 
   7  21   6      119.91      -20.90     93.87 o 
 -10  22   6      250.77      115.41     91.17 o 
  -9  22   6      329.45      352.38    122.13 o 
  -8  22   6     1769.90     1862.48    146.43 o 
  -7  22   6      595.57      315.11     99.56 o 
  -6  22   6      274.22      256.37     92.94 o 
  -5  22   6       27.34        1.33     75.66 o 
  -4  22   6       13.76       -1.36     56.17 o 
  -3  22   6      668.39      725.00     77.44 o 
  -2  22   6      132.85      142.71     83.39 o 
  -1  22   6      780.78     1014.55     83.00 o 
   0  22   6     1454.32     1624.82     96.84 o 
   1  22   6      923.75      875.78    111.27 o 
   2  22   6        8.51      -44.25     77.27 o 
   3  22   6       84.60       78.85     86.11 o 
   4  22   6      658.74      606.50    110.52 o 
   5  22   6     1010.04      786.83    116.87 o 
  -7  23   6      139.84      126.24     89.31 o 
  -6  23   6      916.08      729.71    109.36 o 
  -5  23   6      389.71      353.42    129.32 o 
  -4  23   6      692.47      586.17     96.76 o 
  -3  23   6      692.90      745.83     78.17 o 
  -2  23   6     1018.98      915.88    106.09 o 
  -1  23   6     1362.51     1339.79    112.72 o 
   0  23   6       14.82      -26.50     78.70 o 
   1  23   6      475.58      550.86    101.38 o 
   2  23   6      548.46      546.74    139.57 o 
   3  23   6        0.98      -24.57     82.45 o 
  -3  24   6     1202.27     1262.94    167.38 o 
  -2  24   6     1161.92     1168.53    207.21 o 
 -22   1   7     1271.07     1290.01    110.49 o 
 -21   1   7      151.41      134.22     87.41 o 
 -20   1   7       10.18       -5.68     42.50 o 
 -19   1   7       15.80      -14.72     31.57 o 
 -18   1   7       44.83       -3.26     34.90 o 
 -17   1   7     1922.26     2002.54    139.93 o 
 -16   1   7      666.70      612.18     87.17 o 
 -15   1   7     7123.75     6838.36    210.13 o 
 -14   1   7     6485.29     6088.87    114.26 o 
 -13   1   7     1880.60     1855.91     90.39 o 
 -12   1   7       51.58       21.23     18.56 o 
 -11   1   7     1082.97     1080.60     39.52 o 
 -10   1   7     9064.22     8976.11    109.09 o 
  -9   1   7    14522.51    13413.14    145.11 o 
  -8   1   7      402.90      364.12     17.92 o 
  -7   1   7    21123.72    19875.89    169.47 o 
  -6   1   7    10591.01    10481.48    177.39 o 
  -5   1   7       54.06       12.51     11.63 o 
  -4   1   7       15.81       55.74      8.62 o 
  -3   1   7     2435.60     2247.81     30.47 o 
  -2   1   7    16816.05    16927.66    135.93 o 
  -1   1   7    48514.57    47715.66    332.37 o 
   0   1   7     8088.31     8456.11     82.16 o 
   1   1   7    24093.00    24000.73    305.36 o 
   2   1   7     2384.38     2649.86     37.50 o 
   3   1   7     3296.42     3514.48     49.02 o 
   4   1   7     1254.90     1108.73     26.21 o 
   5   1   7    15771.03    15388.80    152.15 o 
   6   1   7    17714.29    17827.94    173.74 o 
   7   1   7    11976.17    11959.57    149.66 o 
   8   1   7       96.00      107.13     20.20 o 
   9   1   7     3634.75     3772.86    101.06 o 
  10   1   7      232.15      253.11     30.46 o 
  11   1   7       53.05       42.00     33.64 o 
  12   1   7      482.70      482.82     30.32 o 
  13   1   7     1250.91     1354.44     42.33 o 
  14   1   7     4674.94     4969.28     94.16 o 
  15   1   7      637.58      591.12     36.38 o 
  16   1   7      242.55      174.27     37.80 o 
  17   1   7       19.45        2.18     57.10 o 
 -22   2   7      234.77      161.78     78.89 o 
 -21   2   7      787.02      758.13     95.97 o 
 -20   2   7      656.29      666.42     61.11 o 
 -19   2   7      251.01      350.39     49.77 o 
 -18   2   7     1287.65     1189.53     66.54 o 
 -17   2   7      144.20       47.31     32.30 o 
 -16   2   7    15982.07    16215.33    242.69 o 
 -15   2   7     3701.11     3618.59     88.54 o 
 -14   2   7     4188.40     3918.77     90.37 o 
 -13   2   7     3599.22     3252.83     85.44 o 
 -12   2   7       40.09       58.45     20.94 o 
 -11   2   7      356.08      351.39     29.06 o 
 -10   2   7     5821.19     5440.05     82.21 o 
  -9   2   7     1408.00     1320.63     42.18 o 
  -8   2   7    66759.85    64460.74    523.48 o 
  -7   2   7     6893.90     6118.15     73.95 o 
  -6   2   7    48739.91    49793.02    522.52 o 
  -5   2   7      170.50      330.49     16.99 o 
  -4   2   7     8661.46     9473.89     88.58 o 
  -3   2   7      710.52      577.89     15.00 o 
  -2   2   7     7169.40     6858.45     89.43 o 
  -1   2   7    65880.93    67717.48    486.63 o 
   0   2   7    87898.54    86897.17    650.01 o 
   1   2   7     2649.25     3020.04     67.27 o 
   2   2   7    12324.02    12174.15    141.19 o 
   3   2   7       31.01       43.16      9.38 o 
   4   2   7      482.10      407.35     22.90 o 
   5   2   7     9106.32     9031.24    105.15 o 
   6   2   7      145.07      119.25     23.31 o 
   7   2   7    31436.19    31485.07    321.69 o 
   8   2   7    22428.83    22642.61    231.69 o 
   9   2   7     2778.52     2832.47     60.57 o 
  10   2   7      654.91      599.08     32.08 o 
  11   2   7     4129.74     4254.15     79.79 o 
  12   2   7     2991.14     3100.45     70.28 o 
  13   2   7     4101.25     4107.55     75.95 o 
  14   2   7       97.79       75.41     26.67 o 
  15   2   7     5806.01     6268.63     98.06 o 
  16   2   7      842.99      816.74     52.11 o 
  17   2   7     1031.00     1209.76    149.10 o 
 -22   3   7      563.39      510.61     94.63 o 
 -21   3   7        8.35      -10.76     76.17 o 
 -20   3   7      337.74      328.46     52.98 o 
 -19   3   7     3171.79     3252.79    110.92 o 
 -18   3   7      873.15      863.95     56.62 o 
 -17   3   7     8803.23     8697.23    161.81 o 
 -16   3   7     2610.72     2657.39     81.82 o 
 -15   3   7     9567.42     9428.04    255.34 o 
 -14   3   7       35.24       23.72     27.57 o 
 -13   3   7     1985.51     1913.39     64.45 o 
 -12   3   7      376.80      380.96     31.48 o 
 -11   3   7    14737.44    14518.16    262.52 o 
 -10   3   7       39.53       32.37     12.13 o 
  -9   3   7    47812.79    47338.63    452.60 o 
  -8   3   7     1089.63     1432.95     29.43 o 
  -7   3   7    23928.08    22819.41    234.25 o 
  -6   3   7     1040.50     1307.76     33.95 o 
  -5   3   7    24391.70    24953.58    308.55 o 
  -4   3   7    24567.29    23517.86    193.59 o 
  -3   3   7     7279.28     7225.07     71.88 o 
  -2   3   7      364.74      233.77     13.42 o 
  -1   3   7    21777.36    21895.25    179.42 o 
   0   3   7    14759.40    15976.06    135.43 o 
   1   3   7    18877.24    18319.21    185.08 o 
   2   3   7     1273.66     1389.80     34.27 o 
   3   3   7     7365.25     7216.02     89.61 o 
   4   3   7     2040.92     2023.60     42.15 o 
   5   3   7     4300.98     4402.91     66.10 o 
   6   3   7     6363.81     6662.39     95.50 o 
   7   3   7     1155.54     1087.40     38.27 o 
   8   3   7    17545.60    18122.62    206.13 o 
   9   3   7     3671.05     3789.63     82.63 o 
  10   3   7     6751.28     7033.57    112.47 o 
  11   3   7     2791.52     2785.07     73.13 o 
  12   3   7      263.96      257.11     30.33 o 
  13   3   7       65.32       46.66     27.75 o 
  14   3   7     1549.49     1540.42     51.95 o 
  15   3   7       48.77      -25.01     26.76 o 
  16   3   7     4149.14     4451.83    106.68 o 
  17   3   7      122.05       56.85     59.62 o 
 -22   4   7      866.49      819.00     59.39 o 
 -21   4   7       41.10       80.29     48.24 o 
 -20   4   7      130.59       87.40     48.99 o 
 -19   4   7      153.45       72.96     44.72 o 
 -18   4   7     2390.80     2399.43    193.46 o 
 -17   4   7     1422.03     1304.98     65.22 o 
 -16   4   7      899.89      881.99     67.31 o 
 -15   4   7      550.73      561.26     44.48 o 
 -14   4   7     7805.02     7844.38    144.68 o 
 -13   4   7      768.32      832.10     45.57 o 
 -12   4   7     2589.22     2466.96     68.69 o 
 -11   4   7     1942.60     1810.23     69.54 o 
 -10   4   7    12849.47    12824.64    182.55 o 
  -9   4   7     2507.00     2375.37     42.16 o 
  -8   4   7     6444.67     6549.08     80.82 o 
  -7   4   7    16842.27    17278.12    164.72 o 
  -6   4   7    49407.41    47969.61    449.10 o 
  -5   4   7      445.58      824.37     21.68 o 
  -4   4   7     1407.01     1419.54     27.90 o 
  -3   4   7     6788.27     6487.03     71.97 o 
  -2   4   7    58697.88    61232.22    466.42 o 
  -1   4   7     2866.55     3536.77     41.64 o 
   0   4   7    10389.68    10495.18     96.20 o 
   1   4   7    42555.77    43021.31    413.94 o 
   2   4   7    65844.51    65625.77    547.09 o 
   3   4   7       35.18       80.72     16.36 o 
   4   4   7       92.45       61.32     15.05 o 
   5   4   7     2746.94     2917.14     58.88 o 
   6   4   7     1839.95     1774.01     47.20 o 
   7   4   7     1678.83     1803.92     64.10 o 
   8   4   7      599.56      603.45     31.98 o 
   9   4   7    19439.59    19706.39    225.99 o 
  10   4   7     8634.34     8716.19    132.83 o 
  11   4   7       21.86       19.25     25.48 o 
  12   4   7       36.78        9.12     26.04 o 
  13   4   7      292.44      245.39     33.15 o 
  14   4   7        9.07       -0.13     27.63 o 
  15   4   7     1060.78     1053.41     46.24 o 
  16   4   7      124.19       63.26     41.24 o 
  17   4   7     5075.90     5472.50    133.13 o 
 -22   5   7        4.11      -29.69     50.85 o 
 -21   5   7      107.90      125.34     52.61 o 
 -20   5   7      100.83      139.00     51.13 o 
 -19   5   7      716.58      547.90     61.15 o 
 -18   5   7      400.76      390.10     54.85 o 
 -17   5   7      685.57      645.20     60.55 o 
 -16   5   7      746.34      607.38     60.08 o 
 -15   5   7      151.15      155.74     43.90 o 
 -14   5   7       11.46        3.08     28.11 o 
 -13   5   7     1386.25     1440.14     62.81 o 
 -12   5   7      221.87      180.40     31.76 o 
 -11   5   7       80.14       82.82     21.17 o 
 -10   5   7      495.76      475.42     30.05 o 
  -9   5   7     2503.23     2430.79     53.94 o 
  -8   5   7        1.29        9.09     13.66 o 
  -7   5   7     2794.94     2644.78     54.11 o 
  -6   5   7     1722.14     1619.43     37.81 o 
  -5   5   7    13786.44    13770.36    117.08 o 
  -4   5   7     4699.60     4738.26     53.52 o 
  -3   5   7     4894.07     4442.51     56.77 o 
  -2   5   7    10566.58    10370.26    103.24 o 
  -1   5   7     3307.43     3666.68     43.78 o 
   0   5   7      406.82      441.25     17.72 o 
   1   5   7     5885.98     6089.04     63.33 o 
   2   5   7    10880.04    11079.50    111.63 o 
   3   5   7     5514.02     5653.26     75.18 o 
   4   5   7      831.39      861.98     29.25 o 
   5   5   7     6108.23     5651.72     97.66 o 
   6   5   7       31.21       30.17     20.79 o 
   7   5   7        7.66       -4.43     19.05 o 
   8   5   7     1981.70     1974.53     55.04 o 
   9   5   7      437.92      410.39     31.43 o 
  10   5   7      836.50      787.16     39.67 o 
  11   5   7      201.31      170.53     31.15 o 
  12   5   7        6.15       -9.58     29.05 o 
  13   5   7      576.19      530.77     40.80 o 
  14   5   7      523.92      469.57     37.93 o 
  15   5   7       88.67       33.37     36.51 o 
  16   5   7      750.37      772.75     47.42 o 
  17   5   7        0.13      -19.38     42.07 o 
 -21   6   7       57.79        0.99     51.58 o 
 -20   6   7        4.43      -53.81     53.81 o 
 -19   6   7       19.69        1.21     48.75 o 
 -18   6   7      302.06      284.85     79.79 o 
 -17   6   7     1883.23     1963.44    132.03 o 
 -16   6   7     2249.05     2312.58     85.46 o 
 -15   6   7      116.76      101.52     36.16 o 
 -14   6   7      313.36      243.43     39.06 o 
 -13   6   7      203.34      250.14     44.40 o 
 -12   6   7      987.24      885.63     50.01 o 
 -11   6   7      247.82      284.73     35.40 o 
 -10   6   7      377.08      264.20     25.37 o 
  -9   6   7      832.89      783.72     44.97 o 
  -8   6   7     5776.60     6002.87     97.70 o 
  -7   6   7      735.73      753.12     47.19 o 
  -6   6   7       28.63       44.94      9.53 o 
  -5   6   7     5207.73     5179.00     57.45 o 
  -4   6   7    11112.31    10790.86    109.49 o 
  -3   6   7     1028.41     1088.37     28.88 o 
  -2   6   7     7884.03     7374.46     85.89 o 
  -1   6   7    17773.09    18431.45    165.25 o 
   0   6   7      262.28      324.11     12.86 o 
   1   6   7      563.82      618.77     24.92 o 
   2   6   7      415.84      318.84     17.88 o 
   3   6   7       23.21       27.49     15.50 o 
   4   6   7      746.21      795.58     29.19 o 
   5   6   7      116.86       44.76     30.96 o 
   6   6   7     1130.64     1179.64     47.30 o 
   7   6   7     2525.80     2365.24     60.30 o 
   8   6   7     1221.83     1230.15     45.94 o 
   9   6   7       39.60       45.33     23.68 o 
  10   6   7       76.41       34.87     28.75 o 
  11   6   7     2192.34     2137.00     68.42 o 
  12   6   7      944.43      950.12     56.81 o 
  13   6   7       69.23       29.47     32.63 o 
  14   6   7       40.59      -26.51     31.21 o 
  15   6   7      237.62      300.55     45.28 o 
  16   6   7      288.21      219.83     47.68 o 
 -21   7   7     1821.34     1786.88    167.18 o 
 -20   7   7       53.65       -1.87     61.90 o 
 -19   7   7        4.88      -17.28     50.15 o 
 -18   7   7      459.49      535.34     65.73 o 
 -17   7   7       20.32       18.22     42.89 o 
 -16   7   7      168.22      199.10     43.07 o 
 -15   7   7       12.76        8.64     34.52 o 
 -14   7   7     4245.61     4039.38    122.30 o 
 -13   7   7     2540.89     2303.64     80.14 o 
 -12   7   7      239.74      112.82     34.21 o 
 -11   7   7     2299.50     2168.67     90.66 o 
 -10   7   7     1811.01     1731.27     67.17 o 
  -9   7   7       56.17       36.51     25.84 o 
  -8   7   7      211.47      186.41     22.55 o 
  -7   7   7      526.79      614.50     28.92 o 
  -6   7   7     9326.83     9333.96     98.93 o 
  -5   7   7     3225.36     3149.36     45.00 o 
  -4   7   7     5283.10     5145.74     62.29 o 
  -3   7   7    10361.24     9699.68    102.71 o 
  -2   7   7     3877.78     3392.65     50.47 o 
  -1   7   7     3142.63     3354.26     51.86 o 
   0   7   7     1050.88     1013.67     22.15 o 
   1   7   7      145.36      206.56     12.51 o 
   2   7   7     1569.82     1501.64     40.04 o 
   3   7   7     3374.90     3362.12     61.29 o 
   4   7   7     6037.08     5853.69     81.48 o 
   5   7   7     5728.38     5734.25     96.81 o 
   6   7   7     7485.13     7421.85    115.61 o 
   7   7   7      131.30      114.79     24.69 o 
   8   7   7      224.72      194.24     27.72 o 
   9   7   7     1453.54     1393.59     63.26 o 
  10   7   7       29.26        7.04     25.77 o 
  11   7   7      505.23      377.16     39.35 o 
  12   7   7      225.17      135.15     35.30 o 
  13   7   7     3922.26     3936.23     98.35 o 
  14   7   7      905.63      842.97     53.42 o 
  15   7   7       64.11       63.08     40.69 o 
  16   7   7      593.89      683.60     64.97 o 
 -21   8   7      684.80      670.47     86.50 o 
 -20   8   7       22.09      -30.78     54.95 o 
 -19   8   7     1018.04      968.37     85.19 o 
 -18   8   7       19.77      -51.49     51.49 o 
 -17   8   7       80.91       34.53     52.09 o 
 -16   8   7       93.96       81.53     45.41 o 
 -15   8   7       78.48       80.82     38.66 o 
 -14   8   7       21.65       12.52     35.27 o 
 -13   8   7     3791.75     3510.53    127.76 o 
 -12   8   7       81.31        0.90     32.19 o 
 -11   8   7    10468.33    10311.58    181.88 o 
 -10   8   7     1574.75     1404.23     63.71 o 
  -9   8   7     5922.84     5809.15    139.33 o 
  -8   8   7       16.51       48.00     20.23 o 
  -7   8   7       71.82       68.89     17.88 o 
  -6   8   7     3421.91     3342.15     83.23 o 
  -5   8   7     9090.61     9024.38     99.78 o 
  -4   8   7     4355.54     4119.75     56.33 o 
  -3   8   7     9206.36     8868.34    103.18 o 
  -2   8   7       38.58       37.09     13.32 o 
  -1   8   7    12300.59    11426.90    110.22 o 
   0   8   7     1415.69     1257.78     26.99 o 
   1   8   7       39.45       56.92     11.14 o 
   2   8   7     5201.30     5009.48     59.10 o 
   3   8   7     4616.92     4529.56     62.44 o 
   4   8   7    17059.95    16534.69    173.65 o 
   5   8   7     4770.48     4794.90     90.68 o 
   6   8   7     4800.94     4782.42     92.20 o 
   7   8   7       87.77       52.08     24.53 o 
   8   8   7        3.24      -10.85     24.07 o 
   9   8   7       36.10       -4.26     25.64 o 
  10   8   7     4018.93     4086.18     92.43 o 
  11   8   7      273.96      253.23     36.77 o 
  12   8   7     3985.77     4206.46    102.24 o 
  13   8   7      700.12      590.37     50.02 o 
  14   8   7     2083.15     2059.61     89.54 o 
  15   8   7      683.12      683.46     78.54 o 
  16   8   7       46.12       63.04     49.86 o 
 -21   9   7      506.21      487.04    168.42 o 
 -20   9   7     3548.69     3886.82    286.97 o 
 -19   9   7     2073.21     2284.78    193.81 o 
 -18   9   7       98.78       65.06     59.12 o 
 -17   9   7      625.77      614.50     75.72 o 
 -16   9   7     1552.50     1558.47    135.50 o 
 -15   9   7      530.09      414.86     51.48 o 
 -14   9   7     3023.37     2919.02     99.09 o 
 -13   9   7      863.04      824.72     59.03 o 
 -12   9   7    22913.36    23577.56    342.86 o 
 -11   9   7     6176.52     6043.15    201.89 o 
 -10   9   7     2111.18     2115.64     76.86 o 
  -9   9   7      158.08      193.80     49.80 o 
  -8   9   7      175.89      230.57     36.32 o 
  -7   9   7     1427.63     1353.35     42.63 o 
  -6   9   7     9088.89     9062.20    102.60 o 
  -5   9   7    18514.26    18398.63    161.03 o 
  -4   9   7    49188.65    48037.25    420.83 o 
  -3   9   7     1128.62      917.85     32.70 o 
  -2   9   7     3325.71     3164.67     52.11 o 
  -1   9   7      123.81      116.56     14.63 o 
   0   9   7     2677.02     2291.00     37.15 o 
   1   9   7       97.65       72.69     12.57 o 
   2   9   7     2453.98     2356.43     47.44 o 
   3   9   7     9321.65     9682.72    124.47 o 
   4   9   7    38611.11    38353.36    350.36 o 
   5   9   7       88.42      109.62     24.63 o 
   6   9   7      678.60      572.07     49.31 o 
   7   9   7     9327.39     9509.52    145.64 o 
   8   9   7      674.14      692.15     44.43 o 
   9   9   7     3026.12     2944.55     79.69 o 
  10   9   7      340.13      324.58     39.79 o 
  11   9   7     7726.60     7864.39    138.91 o 
  12   9   7     2420.05     2501.36     85.08 o 
  13   9   7     1739.26     1718.43     73.04 o 
  14   9   7       44.73        1.34     43.99 o 
  15   9   7     1875.81     1958.83     96.33 o 
  16   9   7      554.46      462.68     64.74 o 
 -20  10   7      677.07      682.90     87.87 o 
 -19  10   7     2777.04     3048.87    144.73 o 
 -18  10   7     3107.33     3569.50    151.13 o 
 -17  10   7        3.19      -54.61     54.61 o 
 -16  10   7       14.91       52.49     53.95 o 
 -15  10   7       17.16       17.86     68.61 o 
 -14  10   7       60.67       73.63     43.18 o 
 -13  10   7    11069.68    11176.13    207.42 o 
 -12  10   7       73.31       70.82     39.10 o 
 -11  10   7    19784.32    19377.92    313.45 o 
 -10  10   7     3311.50     3382.18    101.41 o 
  -9  10   7       80.68       89.11     33.68 o 
  -8  10   7       26.30       -1.73     25.75 o 
  -7  10   7      357.65      339.00     30.30 o 
  -6  10   7    12761.00    12519.21    138.32 o 
  -5  10   7    31770.69    30604.47    266.29 o 
  -4  10   7     8078.50     8005.99     94.75 o 
  -3  10   7    42946.20    42822.61    360.91 o 
  -2  10   7      825.34      747.02     28.11 o 
  -1  10   7     2120.16     2056.55     39.23 o 
   0  10   7       47.77       52.06     12.65 o 
   1  10   7     2500.57     2385.43     42.53 o 
   2  10   7    27936.10    27738.19    279.89 o 
   3  10   7    20594.40    20286.08    290.89 o 
   4  10   7     4474.41     4563.49     89.31 o 
   5  10   7    15190.89    15204.84    295.61 o 
   6  10   7      432.71      482.83     76.10 o 
   7  10   7     5610.37     5693.90    110.49 o 
   8  10   7      354.82      324.25     37.98 o 
   9  10   7     7354.88     7786.08    167.59 o 
  10  10   7     8326.27     8881.40    149.99 o 
  11  10   7     2635.96     2692.49    104.35 o 
  12  10   7     2486.42     2469.12     91.54 o 
  13  10   7     1364.10     1379.88     79.94 o 
  14  10   7     1345.98     1447.69     88.73 o 
  15  10   7      619.30      648.45     90.17 o 
 -20  11   7      714.71      670.23     92.98 o 
 -19  11   7      373.20      388.52     83.60 o 
 -18  11   7      435.57      486.34     83.60 o 
 -17  11   7      292.62      311.86     73.28 o 
 -16  11   7      426.16      340.06     71.80 o 
 -15  11   7       41.80       68.39     57.40 o 
 -14  11   7     4436.65     4489.33    144.65 o 
 -13  11   7      180.06      129.88     45.60 o 
 -12  11   7     3198.80     3142.07    107.19 o 
 -11  11   7     1370.77     1175.21     68.87 o 
 -10  11   7     3160.32     3174.98    102.45 o 
  -9  11   7     3589.80     3366.90    103.57 o 
  -8  11   7       90.64       73.42     30.00 o 
  -7  11   7       26.14       13.49     23.57 o 
  -6  11   7     1403.55     1249.29     55.46 o 
  -5  11   7     1724.33     1556.51     52.50 o 
  -4  11   7    13813.94    13912.09    150.40 o 
  -3  11   7        7.45       23.83     19.93 o 
  -2  11   7    10809.27    10961.24    120.47 o 
  -1  11   7      486.73      435.37     23.51 o 
   0  11   7       46.81       53.93     17.83 o 
   1  11   7     2095.06     2240.42     63.44 o 
   2  11   7     2031.62     1964.87     61.59 o 
   3  11   7     4700.21     4771.65     86.11 o 
   4  11   7     2372.00     2444.51     68.61 o 
   5  11   7     1503.15     1408.68     60.60 o 
   6  11   7     2566.21     2604.18    131.66 o 
   7  11   7      286.49      196.55     42.25 o 
   8  11   7      537.28      531.34     51.90 o 
   9  11   7      305.04      310.63     47.89 o 
  10  11   7      153.12       63.59     42.38 o 
  11  11   7     2147.75     2125.32    144.41 o 
  12  11   7      183.13       89.56     48.77 o 
  13  11   7     1754.97     1865.30     91.09 o 
  14  11   7       49.16       64.68     55.83 o 
  15  11   7       22.91      -53.42     53.42 o 
 -19  12   7       21.10      -13.34     72.22 o 
 -18  12   7      435.30      426.10     90.94 o 
 -17  12   7     2099.69     2196.67    133.90 o 
 -16  12   7       66.48       64.78     68.59 o 
 -15  12   7      576.48      523.32     79.84 o 
 -14  12   7      974.18     1037.64     93.01 o 
 -13  12   7      117.90      122.57     46.21 o 
 -12  12   7      187.73      252.73     50.87 o 
 -11  12   7      102.57       39.20     41.21 o 
 -10  12   7     3075.46     3306.16    111.57 o 
  -9  12   7     6686.42     6698.33    133.66 o 
  -8  12   7     1842.48     1710.88     67.75 o 
  -7  12   7      473.04      370.89     35.12 o 
  -6  12   7      308.80      380.05     46.52 o 
  -5  12   7      409.43      408.85     26.65 o 
  -4  12   7        3.00       -6.64     17.27 o 
  -3  12   7       14.98       -6.06     18.93 o 
  -2  12   7     1346.97     1387.64     45.69 o 
  -1  12   7     4355.99     4651.53     75.56 o 
   0  12   7     4945.59     4922.63     87.13 o 
   1  12   7     2045.37     2049.29     52.77 o 
   2  12   7     1244.42     1249.77     45.57 o 
   3  12   7     2805.52     2908.63     70.87 o 
   4  12   7      156.16      126.73     30.46 o 
   5  12   7      146.66      112.87     31.11 o 
   6  12   7      168.42      138.43     36.72 o 
   7  12   7     1195.51     1087.83     61.90 o 
   8  12   7     2225.27     2072.82     92.05 o 
   9  12   7     2226.07     2015.96     80.91 o 
  10  12   7     1033.81      954.81     67.22 o 
  11  12   7        3.09       -3.12     43.66 o 
  12  12   7     1214.16     1254.54     87.53 o 
  13  12   7      187.46      192.66     62.23 o 
  14  12   7      184.01      187.05     73.26 o 
 -19  13   7      764.70      742.65    100.03 o 
 -18  13   7       32.79       25.31     70.83 o 
 -17  13   7      349.97      360.18     83.01 o 
 -16  13   7      433.76      478.40     87.63 o 
 -15  13   7        3.24       19.18    141.96 o 
 -14  13   7      454.27      360.90     79.32 o 
 -13  13   7      248.14      141.41     57.77 o 
 -12  13   7     5679.31     5696.10    150.54 o 
 -11  13   7     1503.32     1637.43     83.89 o 
 -10  13   7       58.14       79.64     43.42 o 
  -9  13   7     1208.61     1126.50     64.17 o 
  -8  13   7        4.25        3.33     30.64 o 
  -7  13   7      801.37      901.68     48.64 o 
  -6  13   7     1221.49     1135.53     44.62 o 
  -5  13   7     3028.99     3172.09     69.71 o 
  -4  13   7     6297.67     6169.63     96.77 o 
  -3  13   7     1413.94     1386.88     51.61 o 
  -2  13   7     1250.80     1270.49     49.51 o 
  -1  13   7       28.93       39.07     24.10 o 
   0  13   7      578.02      542.59     35.68 o 
   1  13   7     4236.22     4044.00     79.50 o 
   2  13   7       96.17       74.65     22.38 o 
   3  13   7     8708.18     8861.07    131.09 o 
   4  13   7     4456.32     4195.73    109.54 o 
   5  13   7       20.62      -14.05     30.38 o 
   6  13   7      447.71      375.33     47.34 o 
   7  13   7      321.94      306.38     47.52 o 
   8  13   7     1847.95     1689.40     83.19 o 
   9  13   7     1675.09     1680.96     84.00 o 
  10  13   7        8.02       46.10     45.08 o 
  11  13   7     1633.05     1839.38    101.66 o 
  12  13   7      753.46      623.65     76.72 o 
  13  13   7      156.57      151.14     63.30 o 
  14  13   7        0.64      -54.46     61.25 o 
 -18  14   7      610.55      677.03    103.83 o 
 -17  14   7      225.27      239.66     84.18 o 
 -16  14   7      984.69     1072.92    108.09 o 
 -15  14   7     1512.30     1532.89    118.76 o 
 -14  14   7      163.60      236.46     77.50 o 
 -13  14   7     5164.32     5528.13    271.26 o 
 -12  14   7      475.10      421.78     67.35 o 
 -11  14   7     6122.64     6106.33    156.85 o 
 -10  14   7      668.48      595.77     56.22 o 
  -9  14   7     4048.74     4109.55    110.76 o 
  -8  14   7     5262.14     5284.54    109.18 o 
  -7  14   7     1338.63     1333.31     58.04 o 
  -6  14   7        2.65       20.87     25.75 o 
  -5  14   7    10173.04    10083.83    133.57 o 
  -4  14   7      479.70      509.63     35.08 o 
  -3  14   7    11732.95    11570.83    161.87 o 
  -2  14   7      720.62      592.70     39.26 o 
  -1  14   7     5833.51     5726.31    112.34 o 
   0  14   7     2894.27     2907.40     72.35 o 
   1  14   7     2483.63     2323.15     67.84 o 
   2  14   7     2392.28     2379.02     59.32 o 
   3  14   7     1238.66     1129.54     50.84 o 
   4  14   7     7476.00     7225.83    154.64 o 
   5  14   7     3945.46     3825.47     96.54 o 
   6  14   7      508.22      511.02     54.36 o 
   7  14   7     3572.35     3497.82    115.40 o 
   8  14   7      361.87      312.29     56.65 o 
   9  14   7      185.48      176.35     51.91 o 
  10  14   7     1328.74     1166.09     77.30 o 
  11  14   7      137.09       90.96     63.14 o 
  12  14   7     3465.22     3511.84    168.22 o 
  13  14   7      588.34      419.05    118.75 o 
 -18  15   7     1831.71     1943.10    148.71 o 
 -17  15   7      393.42      342.39     92.93 o 
 -16  15   7       24.98       23.35    103.87 o 
 -15  15   7      683.97      785.01    104.61 o 
 -14  15   7     4336.70     4696.50    275.80 o 
 -13  15   7      911.39     1175.76    228.71 o 
 -12  15   7     2062.65     1857.87    123.46 o 
 -11  15   7      629.53      637.36    107.50 o 
 -10  15   7     5222.61     5337.64    190.81 o 
  -9  15   7     1582.91     1498.45     74.86 o 
  -8  15   7      610.58      607.80     48.95 o 
  -7  15   7     3283.18     3248.94     88.37 o 
  -6  15   7    10676.24    10874.28    160.61 o 
  -5  15   7        1.94        8.86     28.48 o 
  -4  15   7     2826.40     2804.59     73.06 o 
  -3  15   7     5691.84     5778.75    106.90 o 
  -2  15   7    24481.81    23988.45    342.08 o 
  -1  15   7     1245.21     1312.41     57.92 o 
   0  15   7        3.95      -27.49     27.49 o 
   1  15   7     1343.70     1526.96     62.95 o 
   2  15   7     4936.77     4940.54    171.43 o 
   3  15   7      778.27      689.76     46.16 o 
   4  15   7     2299.55     2712.60    104.60 o 
   5  15   7     9332.11     9552.19    162.03 o 
   6  15   7    11506.52    11931.39    199.72 o 
   7  15   7       48.77       75.00     50.50 o 
   8  15   7        7.32       23.32     48.91 o 
   9  15   7      337.32      279.33     58.99 o 
  10  15   7      235.82      132.10     62.15 o 
  11  15   7     1584.66     1474.97    105.72 o 
  12  15   7        5.80       -3.22     78.68 o 
  13  15   7     3790.58     4106.48    162.45 o 
 -17  16   7      782.05      785.98    112.96 o 
 -16  16   7      206.90      105.96     84.37 o 
 -15  16   7       56.30       14.30     77.85 o 
 -14  16   7        8.53       29.17     76.31 o 
 -13  16   7     2985.75     3057.71    166.73 o 
 -12  16   7      190.17      314.53    179.14 o 
 -11  16   7     2656.79     2793.75    146.69 o 
 -10  16   7      508.93      425.65     77.72 o 
  -9  16   7     2604.10     3031.95    116.48 o 
  -8  16   7       89.84       69.88     37.56 o 
  -7  16   7     1691.62     1395.98     69.73 o 
  -6  16   7       15.04      -28.39     28.39 o 
  -5  16   7     4405.82     4420.26    106.59 o 
  -4  16   7     1934.46     1861.67     67.38 o 
  -3  16   7     2824.71     2833.00     86.11 o 
  -2  16   7     2112.50     2318.95     76.62 o 
  -1  16   7     3008.31     3056.79     85.45 o 
   0  16   7      446.47      521.76     49.82 o 
   1  16   7     1097.81     1146.51     64.19 o 
   2  16   7      123.38       21.54     43.41 o 
   3  16   7      573.22      544.64     59.39 o 
   4  16   7     3128.91     3140.60     90.68 o 
   5  16   7     2466.47     2648.39     95.29 o 
   6  16   7     1119.65      994.57     67.62 o 
   7  16   7     1338.37     1344.13     93.09 o 
   8  16   7       10.50      -26.16     50.33 o 
   9  16   7       34.56       23.27     61.42 o 
  10  16   7      189.12      182.57     72.24 o 
  11  16   7       15.05       32.13     66.64 o 
  12  16   7     1288.05     1272.72    107.08 o 
 -16  17   7        1.79      -80.05     80.05 o 
 -15  17   7        6.34      -75.53     75.53 o 
 -14  17   7        4.42      -13.80     75.85 o 
 -13  17   7      117.70       30.98     83.27 o 
 -12  17   7     3745.14     3814.41    187.19 o 
 -11  17   7      368.95      353.96     74.13 o 
 -10  17   7      289.43      278.99    102.39 o 
  -9  17   7      155.50      191.49     50.94 o 
  -8  17   7      704.02      546.55     57.16 o 
  -7  17   7      643.40      561.60     60.52 o 
  -6  17   7        5.22       -4.84     34.86 o 
  -5  17   7      887.04      853.22     82.88 o 
  -4  17   7     3722.36     3567.73     92.79 o 
  -3  17   7      176.64      135.06     40.81 o 
  -2  17   7       94.54       41.49     36.09 o 
  -1  17   7     1527.72     1596.16     66.73 o 
   0  17   7      552.33      486.64     53.58 o 
   1  17   7      229.88      204.31     55.74 o 
   2  17   7        6.73      -43.10     57.88 o 
   3  17   7     1438.35     1445.39     92.97 o 
   4  17   7     3342.39     3294.36    131.88 o 
   5  17   7       12.30       -1.41     49.48 o 
   6  17   7      146.54      140.06     50.67 o 
   7  17   7     1439.05     1230.77     76.58 o 
   8  17   7        5.38       19.97     58.38 o 
   9  17   7      119.69      153.69     72.01 o 
  10  17   7       58.14      138.22     72.65 o 
  11  17   7     1260.83     1422.20    130.24 o 
 -15  18   7      276.57      281.53    101.92 o 
 -14  18   7      139.51      112.62     93.18 o 
 -13  18   7      287.29      200.96    148.66 o 
 -12  18   7      181.12      123.82     72.92 o 
 -11  18   7      919.69     1018.65     97.25 o 
 -10  18   7       51.38       19.69     75.87 o 
  -9  18   7      100.33       60.57     57.77 o 
  -8  18   7     1069.83     1126.46    157.27 o 
  -7  18   7      807.58      674.85     97.26 o 
  -6  18   7     2020.70     1824.82    171.75 o 
  -5  18   7      389.64      279.40     57.73 o 
  -4  18   7       83.48       70.42     49.94 o 
  -3  18   7      282.53      186.68     45.00 o 
  -2  18   7      236.51      191.63     46.12 o 
  -1  18   7      140.91      141.82     42.89 o 
   0  18   7     1541.79     1498.57     83.71 o 
   1  18   7     2523.96     2643.89    105.92 o 
   2  18   7     2080.00     2273.22    241.16 o 
   3  18   7      522.91      525.15     77.60 o 
   4  18   7       72.57       -7.29     58.64 o 
   5  18   7       18.69      -58.67     58.67 o 
   6  18   7       94.06       79.27     67.38 o 
   7  18   7       23.31       38.25     50.97 o 
   8  18   7      343.15      170.59     75.95 o 
   9  18   7      818.03      637.45    148.45 o 
  10  18   7      885.83      921.82    103.52 o 
 -14  19   7        4.05      -76.85    117.24 o 
 -13  19   7       23.96      -31.69     85.34 o 
 -12  19   7       96.97       67.63     89.26 o 
 -11  19   7       10.93      -10.87     85.37 o 
 -10  19   7       91.37      102.49     86.29 o 
  -9  19   7      240.51      155.48     67.50 o 
  -8  19   7        2.49      -67.09     67.09 o 
  -7  19   7      154.20      104.70     75.00 o 
  -6  19   7        2.35      -27.34     67.78 o 
  -5  19   7      583.44      599.94     83.72 o 
  -4  19   7       66.28      -40.34     50.96 o 
  -3  19   7        6.36       24.75     43.48 o 
  -2  19   7       77.78       97.44     45.72 o 
  -1  19   7      170.80      207.70     56.37 o 
   0  19   7      234.27      192.73     56.03 o 
   1  19   7      504.07      476.76     63.25 o 
   2  19   7       27.08       22.92     72.39 o 
   3  19   7      277.89      154.63     79.34 o 
   4  19   7       12.58       10.16     64.76 o 
   5  19   7        7.45       -8.64     62.97 o 
   6  19   7       15.53       60.37     85.48 o 
   7  19   7        4.47       64.01     69.23 o 
   8  19   7      368.47      161.78     78.64 o 
   9  19   7       10.54      -31.01     72.37 o 
 -13  20   7       57.53       47.04     95.45 o 
 -12  20   7        0.08      -90.14    117.47 o 
 -11  20   7       16.82      110.88     93.91 o 
 -10  20   7       30.73       20.17     67.09 o 
  -9  20   7      811.88      633.60    103.47 o 
  -8  20   7     2744.31     3179.09    168.88 o 
  -7  20   7      335.20      276.77     82.96 o 
  -6  20   7      262.13      187.56    110.64 o 
  -5  20   7       40.13       11.43     53.58 o 
  -4  20   7       64.84       -8.64     52.98 o 
  -3  20   7      287.05      320.93     73.44 o 
  -2  20   7       23.88       24.55     43.81 o 
  -1  20   7     2487.46     2598.68    127.53 o 
   0  20   7     2545.25     2482.20    124.24 o 
   1  20   7       29.47       -9.58     71.64 o 
   2  20   7        1.08      -44.67     75.11 o 
   3  20   7      450.44      476.51    101.45 o 
   4  20   7      614.49      644.07    104.46 o 
   5  20   7      290.18      343.13    101.66 o 
   6  20   7      137.56      170.02    182.93 o 
   7  20   7     1795.28     1907.23    155.08 o 
   8  20   7      581.34      523.95    212.86 o 
 -12  21   7        6.42       41.15    135.66 o 
 -11  21   7        6.71      101.87     92.62 o 
 -10  21   7      217.36       62.18     85.48 o 
  -9  21   7     2477.54     2552.34    285.53 o 
  -8  21   7        0.13       11.79     77.48 o 
  -7  21   7     2111.14     2238.50    148.49 o 
  -6  21   7      612.48      674.97    191.19 o 
  -5  21   7       19.27       16.99     73.05 o 
  -4  21   7        8.98       23.30     55.34 o 
  -3  21   7      100.07       54.25     58.06 o 
  -2  21   7     1400.92     1458.28     89.77 o 
  -1  21   7     2602.57     2743.09    117.40 o 
   0  21   7      213.29      223.87     61.84 o 
   1  21   7     3404.56     3511.45    207.03 o 
   2  21   7       49.17      175.66     84.87 o 
   3  21   7      120.94       38.18     81.48 o 
   4  21   7      269.97      136.68     88.74 o 
   5  21   7      365.66      496.72    106.39 o 
   6  21   7     2142.64     2272.26    469.31 o 
   7  21   7     1497.22     1808.49    220.91 o 
 -10  22   7      752.27      520.59    109.03 o 
  -9  22   7        0.85      -71.99     83.39 o 
  -8  22   7     2139.43     2334.80    272.32 o 
  -7  22   7        5.10        0.59     85.56 o 
  -6  22   7     2341.88     2275.73    261.11 o 
  -5  22   7      126.69      107.18     98.04 o 
  -4  22   7       47.14        9.32     57.90 o 
  -3  22   7      838.99      926.42     81.27 o 
  -2  22   7     1462.54     1492.00    116.10 o 
  -1  22   7      382.51      457.09     70.16 o 
   0  22   7     2183.05     2379.17    248.46 o 
   1  22   7     1251.40     1300.28    127.10 o 
   2  22   7     2244.19     2275.45    173.30 o 
   3  22   7       18.62       54.83     83.80 o 
   4  22   7      315.52      199.45     93.95 o 
   5  22   7      719.92      870.04    123.32 o 
  -7  23   7      685.79      635.37    110.70 o 
  -6  23   7      396.99      324.40     94.78 o 
  -5  23   7      796.50      758.95    113.13 o 
  -4  23   7      393.10      335.54     85.76 o 
  -3  23   7     1681.46     1972.72    153.90 o 
  -2  23   7       10.52        1.19     79.31 o 
  -1  23   7      355.26      290.40    145.51 o 
   0  23   7      727.03      546.06    101.74 o 
   1  23   7      842.90     1033.16    118.95 o 
   2  23   7      675.66      808.97    176.45 o 
 -22   0   8      666.77      584.37     96.09 o 
 -21   0   8     4491.86     4689.48    200.75 o 
 -20   0   8       88.85      168.73     68.24 o 
 -19   0   8     3493.39     3811.21    170.52 o 
 -18   0   8      327.58       65.50     57.05 o 
 -17   0   8    11432.84    12105.51    311.96 o 
 -16   0   8     3244.61     3425.41    212.53 o 
 -15   0   8     1349.99     1180.01     80.77 o 
 -14   0   8     5887.58     5571.80    173.37 o 
 -13   0   8    17871.83    17171.68    329.15 o 
 -12   0   8     1984.63     2121.70     87.32 o 
 -11   0   8    36640.28    35355.73    675.78 o 
 -10   0   8    23375.61    22943.52    323.83 o 
  -9   0   8    50833.79    49756.71    626.99 o 
  -8   0   8    26401.66    24740.67    501.08 o 
  -7   0   8       72.36      154.75     24.72 o 
  -6   0   8    16511.62    14230.26    744.97 o 
  -5   0   8     4564.99     4483.90     75.27 o 
  -4   0   8    15460.40    14610.55    168.46 o 
  -3   0   8    13998.73    13879.33    160.44 o 
  -2   0   8    51444.36    51840.68    559.70 o 
  -1   0   8   137671.67   138539.30   1318.57 o 
   0   0   8    32424.16    31757.10    321.33 o 
   1   0   8      181.33      163.21     22.32 o 
   2   0   8     4556.93     4181.72     72.96 o 
   3   0   8     4825.82     4299.90     85.04 o 
   4   0   8    54387.33    53831.96    652.14 o 
   5   0   8     1862.84     1696.81     88.83 o 
   6   0   8    42714.44    43715.64    544.99 o 
   7   0   8     9988.65    10229.45    190.59 o 
   8   0   8      424.04      377.34     38.81 o 
   9   0   8      937.44     1028.22     80.04 o 
  10   0   8       53.16       39.28     32.34 o 
  11   0   8     5275.99     5513.73    116.38 o 
  12   0   8     4832.46     5086.94    113.10 o 
  13   0   8     1231.21     1428.57     65.64 o 
  14   0   8     5680.91     5981.32    128.47 o 
  15   0   8     1725.10     1870.28     82.22 o 
  16   0   8       55.02      113.27     47.48 o 
  17   0   8      147.72      127.94     91.72 o 
 -22   1   8     1570.61     1535.98     86.58 o 
 -21   1   8      245.18      178.63     53.33 o 
 -20   1   8     3544.81     3786.62    123.88 o 
 -19   1   8      613.36      510.49     57.30 o 
 -18   1   8     3867.68     3803.91     99.89 o 
 -17   1   8       17.24        6.14     49.27 o 
 -16   1   8      129.06       66.73     34.39 o 
 -15   1   8     1606.16     1679.41     74.78 o 
 -14   1   8     1553.94     1372.65    108.69 o 
 -13   1   8    12043.32    11791.83    185.90 o 
 -12   1   8     3992.84     3889.65     81.70 o 
 -11   1   8    21603.49    21088.54    259.04 o 
 -10   1   8    17160.25    16444.11    161.51 o 
  -9   1   8     1325.13     1453.44     40.54 o 
  -8   1   8    28180.08    27744.98    246.69 o 
  -7   1   8    24635.93    22904.68    221.88 o 
  -6   1   8      210.57      203.59     21.19 o 
  -5   1   8    20759.43    20358.15    183.89 o 
  -4   1   8     1843.06     1868.81     34.72 o 
  -3   1   8    87853.95    88662.58    611.04 o 
  -2   1   8    53086.95    51484.35    396.04 o 
  -1   1   8    20191.85    21311.95    160.77 o 
   0   1   8    16008.13    15610.97    125.95 o 
   1   1   8     2098.51     1788.35     31.62 o 
   2   1   8      491.70      480.30     17.61 o 
   3   1   8    24658.63    25266.36    216.86 o 
   4   1   8     4125.92     4242.21     56.40 o 
   5   1   8    66248.22    66563.09    564.14 o 
   6   1   8      927.40      837.28     32.28 o 
   7   1   8     9728.64     9869.02    122.94 o 
   8   1   8     4206.08     4427.45     78.14 o 
   9   1   8      975.03     1029.38     36.98 o 
  10   1   8     3629.45     3842.27     69.90 o 
  11   1   8     8010.16     8089.06    112.80 o 
  12   1   8     5577.83     5730.94     86.17 o 
  13   1   8    10152.11    10597.00    152.59 o 
  14   1   8       14.10      -22.58     25.39 o 
  15   1   8     2027.91     2163.01     72.85 o 
  16   1   8      119.95      137.82     42.43 o 
  17   1   8       35.28      -46.25     57.94 o 
 -22   2   8       20.48      -33.18     70.52 o 
 -21   2   8     1508.55     1431.73    100.85 o 
 -20   2   8      209.67      187.43     88.46 o 
 -19   2   8     4009.93     4158.12    104.43 o 
 -18   2   8     2351.73     2264.53     93.39 o 
 -17   2   8       16.98        5.58     32.42 o 
 -16   2   8      349.71      302.01     39.91 o 
 -15   2   8      222.24      245.08     36.33 o 
 -14   2   8     6519.17     6411.63    125.72 o 
 -13   2   8     1605.79     1620.15     56.01 o 
 -12   2   8     2779.48     2842.82     70.24 o 
 -11   2   8    16343.18    15958.31    235.17 o 
 -10   2   8     2423.93     2328.62     45.92 o 
  -9   2   8      763.80      756.70     27.03 o 
  -8   2   8      539.43      529.53     23.02 o 
  -7   2   8      308.07      311.54     20.04 o 
  -6   2   8    15180.92    14668.23    167.23 o 
  -5   2   8    14650.08    15119.99    141.17 o 
  -4   2   8    34689.72    35687.12    258.84 o 
  -3   2   8      575.48      412.40     17.43 o 
  -2   2   8     6785.75     7356.06     73.85 o 
  -1   2   8      244.12      391.88     15.88 o 
   0   2   8      237.17      318.83     12.14 o 
   1   2   8     3343.03     3158.01     46.58 o 
   2   2   8    19161.51    18697.29    205.42 o 
   3   2   8     2833.52     2585.02     40.24 o 
   4   2   8     4890.88     5255.16     72.56 o 
   5   2   8     1394.85     1219.46     56.22 o 
   6   2   8      112.18       98.79     18.79 o 
   7   2   8     1031.20     1062.07     34.46 o 
   8   2   8      543.88      510.10     28.44 o 
   9   2   8     2023.16     2066.99     54.04 o 
  10   2   8     5792.48     5854.25     90.72 o 
  11   2   8      381.78      379.92     35.99 o 
  12   2   8     2819.26     2811.51     98.99 o 
  13   2   8      713.21      554.95     38.90 o 
  14   2   8      230.78      232.46     29.57 o 
  15   2   8      129.40      147.34     44.88 o 
  16   2   8      649.50      655.92     95.37 o 
 -22   3   8      218.79      295.04     58.31 o 
 -21   3   8      747.03      694.57     56.41 o 
 -20   3   8      299.81      267.73     62.32 o 
 -19   3   8       56.22       88.04     46.30 o 
 -18   3   8      194.92      181.74     46.49 o 
 -17   3   8       27.09      -33.06     33.85 o 
 -16   3   8     2581.72     2418.15     81.45 o 
 -15   3   8     2228.60     2086.58    119.55 o 
 -14   3   8     2084.66     1842.56     69.20 o 
 -13   3   8     2557.79     2531.93     69.10 o 
 -12   3   8     1169.07     1194.16     45.33 o 
 -11   3   8     1442.26     1298.94     54.38 o 
 -10   3   8     1176.15     1084.95     44.27 o 
  -9   3   8       63.54       62.90     14.41 o 
  -8   3   8      306.18      285.91     18.77 o 
  -7   3   8      159.49       39.43     15.26 o 
  -6   3   8     5400.08     5159.15    100.07 o 
  -5   3   8    15064.10    15061.89    133.32 o 
  -4   3   8    15560.37    14585.05    151.60 o 
  -3   3   8     6388.31     6114.38     62.83 o 
  -2   3   8     6394.55     6614.94     66.11 o 
  -1   3   8      161.01      168.54     11.66 o 
   0   3   8     1039.12     1152.04     25.58 o 
   1   3   8     9285.80     9573.70     98.90 o 
   2   3   8     1018.52      957.98     31.20 o 
   3   3   8    20956.46    21367.63    214.43 o 
   4   3   8     2571.48     2490.36     50.04 o 
   5   3   8      545.44      539.54     26.29 o 
   6   3   8     3015.77     2774.36     54.60 o 
   7   3   8     1189.86     1178.22     38.39 o 
   8   3   8     1688.15     1763.43     47.16 o 
   9   3   8      320.42      323.92     28.68 o 
  10   3   8      266.37      298.70     28.84 o 
  11   3   8     6580.35     6722.81    102.53 o 
  12   3   8     1720.38     1748.06     55.23 o 
  13   3   8       76.68       65.69     29.41 o 
  14   3   8      296.97      294.19     31.34 o 
  15   3   8      504.92      522.05     42.72 o 
  16   3   8      335.95      242.61     48.99 o 
 -22   4   8      155.63      202.65     48.24 o 
 -21   4   8      140.43      163.50     52.97 o 
 -20   4   8       50.14       83.26     47.86 o 
 -19   4   8      471.43      449.15     59.32 o 
 -18   4   8      985.45      847.93    146.84 o 
 -17   4   8     1333.35     1257.84    103.13 o 
 -16   4   8       16.62       24.95     52.24 o 
 -15   4   8      131.54      110.12     33.25 o 
 -14   4   8      116.53      147.09     33.39 o 
 -13   4   8      225.95      235.45     34.34 o 
 -12   4   8     4401.18     4367.39    105.40 o 
 -11   4   8       86.77       30.37     20.68 o 
 -10   4   8    13534.75    12691.08    163.91 o 
  -9   4   8      759.30      687.65     36.64 o 
  -8   4   8     2886.21     2909.23     57.05 o 
  -7   4   8      948.14      986.25     34.92 o 
  -6   4   8     4230.95     4186.63     52.21 o 
  -5   4   8      948.88      997.44     24.55 o 
  -4   4   8    41157.72    41437.39    297.18 o 
  -3   4   8     1949.33     2199.37     38.13 o 
  -2   4   8    32453.44    32686.89    261.04 o 
  -1   4   8     3220.13     3841.84     48.48 o 
   0   4   8      767.68      775.37     20.84 o 
   1   4   8     2746.14     2637.28     37.65 o 
   2   4   8      392.45      500.25     21.38 o 
   3   4   8     8321.37     8574.68    101.12 o 
   4   4   8     6212.31     6469.12     89.68 o 
   5   4   8     1404.07     1401.22     41.32 o 
   6   4   8     1668.25     1521.52     43.42 o 
   7   4   8       35.63       66.38     21.93 o 
   8   4   8     1715.76     1664.40     47.75 o 
   9   4   8      384.87      407.23     30.38 o 
  10   4   8      248.55      291.72     29.72 o 
  11   4   8     2242.14     2202.74     59.18 o 
  12   4   8      793.11      718.17     39.66 o 
  13   4   8     1095.97     1110.82     47.86 o 
  14   4   8      521.31      606.29     40.99 o 
  15   4   8      243.87      143.56     36.05 o 
  16   4   8       74.85       76.45     44.99 o 
 -22   5   8        3.78        9.32     44.29 o 
 -21   5   8      752.38      745.79    100.35 o 
 -20   5   8     2241.24     2612.68    113.58 o 
 -19   5   8      740.26      620.48     67.27 o 
 -18   5   8      809.90      672.75     64.19 o 
 -17   5   8      174.41      170.69     44.18 o 
 -16   5   8      322.38      241.04     42.59 o 
 -15   5   8      642.72      529.59     83.54 o 
 -14   5   8      124.18       52.59     35.93 o 
 -13   5   8     5924.78     5717.65    122.97 o 
 -12   5   8     6929.34     6707.08    133.05 o 
 -11   5   8       24.20       33.44     20.43 o 
 -10   5   8      170.29      107.40     23.19 o 
  -9   5   8      945.58      981.87     36.55 o 
  -8   5   8       30.80       29.34     18.49 o 
  -7   5   8     4777.46     4611.82     69.85 o 
  -6   5   8     5601.66     5199.48     67.98 o 
  -5   5   8    20913.22    19802.14    162.03 o 
  -4   5   8     9516.93     8765.54     93.85 o 
  -3   5   8      126.34      113.34     13.62 o 
  -2   5   8     2020.29     2176.77     50.46 o 
  -1   5   8     3262.51     3012.76     39.47 o 
   0   5   8      911.91      890.43     21.94 o 
   1   5   8     1203.43     1173.68     29.54 o 
   2   5   8     3881.20     3883.26     53.41 o 
   3   5   8    35678.22    36179.45    303.93 o 
   4   5   8     4776.24     4696.59     70.45 o 
   5   5   8      371.32      357.07     25.42 o 
   6   5   8     8082.44     7778.04    106.59 o 
   7   5   8     8863.12     8602.53    115.62 o 
   8   5   8     2749.87     2666.92     60.56 o 
   9   5   8        7.49      -21.15     21.15 o 
  10   5   8      101.87      108.56     27.30 o 
  11   5   8     3103.21     3158.72     74.28 o 
  12   5   8       79.05       41.48     27.40 o 
  13   5   8      103.44       71.13     38.35 o 
  14   5   8     4368.83     4794.17    103.71 o 
  15   5   8      782.66      766.71     58.15 o 
  16   5   8       16.52      -12.87     34.53 o 
 -22   6   8       47.31       14.79     57.65 o 
 -21   6   8       12.36      -40.20     54.17 o 
 -20   6   8      823.72      690.11     83.00 o 
 -19   6   8     1282.29     1343.00     86.20 o 
 -18   6   8      420.02      366.25     59.38 o 
 -17   6   8      587.15      493.36     55.57 o 
 -16   6   8     3811.72     3653.55    106.34 o 
 -15   6   8      209.94      260.65     41.72 o 
 -14   6   8        0.09        6.13     31.49 o 
 -13   6   8     1753.47     1759.68     96.04 o 
 -12   6   8     3244.66     3067.90     88.30 o 
 -11   6   8     1636.99     1358.77     60.64 o 
 -10   6   8     2673.81     2496.04     95.82 o 
  -9   6   8     7204.79     6981.42    119.62 o 
  -8   6   8    15499.84    14482.08    157.73 o 
  -7   6   8       75.56      168.08     18.31 o 
  -6   6   8     3736.36     3541.57     50.35 o 
  -5   6   8      665.33      516.79     17.85 o 
  -4   6   8    13779.46    13412.88    132.04 o 
  -3   6   8     1634.76     1557.77     34.30 o 
  -2   6   8      634.61      760.53     25.47 o 
  -1   6   8    22807.65    22691.89    182.17 o 
   0   6   8      776.24      650.09     16.96 o 
   1   6   8       86.45      103.62     12.77 o 
   2   6   8     7267.90     7042.42     79.95 o 
   3   6   8      863.11      823.33     33.98 o 
   4   6   8     5735.26     5925.85     83.28 o 
   5   6   8      392.96      360.71     26.82 o 
   6   6   8      373.77      391.29     33.10 o 
   7   6   8     6712.64     6492.35     99.15 o 
   8   6   8      945.32      804.76     44.97 o 
   9   6   8      258.70      204.28     27.53 o 
  10   6   8     6242.38     6198.56    106.86 o 
  11   6   8     1447.24     1323.02     51.96 o 
  12   6   8      839.05      829.82     46.13 o 
  13   6   8       97.75      115.20     31.85 o 
  14   6   8       32.50       25.42     34.09 o 
  15   6   8     1108.36      949.10     66.09 o 
  16   6   8       67.01       47.31     48.05 o 
 -21   7   8      205.39      286.33     67.35 o 
 -20   7   8       13.40       43.04     56.92 o 
 -19   7   8       91.45        4.06     52.03 o 
 -18   7   8      168.89      157.33     76.09 o 
 -17   7   8      560.63      473.22    106.65 o 
 -16   7   8      952.50     1020.02     73.49 o 
 -15   7   8      496.59      552.86     52.44 o 
 -14   7   8     1552.58     1441.80     70.08 o 
 -13   7   8       20.31      -30.45     30.45 o 
 -12   7   8      138.71       98.59     33.47 o 
 -11   7   8      744.26      790.00     50.33 o 
 -10   7   8     3541.56     3626.30     95.21 o 
  -9   7   8      460.31      359.49     33.88 o 
  -8   7   8    10312.78    10156.08    138.22 o 
  -7   7   8     1206.89     1324.48     37.30 o 
  -6   7   8    19267.60    19008.61    169.21 o 
  -5   7   8     2451.75     2359.82     37.77 o 
  -4   7   8      199.77      227.00     16.52 o 
  -3   7   8      885.75     1002.28     29.28 o 
  -2   7   8     3207.81     3011.31     48.33 o 
  -1   7   8       70.16       51.01     13.22 o 
   0   7   8    10974.22    11086.91     94.93 o 
   1   7   8       98.51      109.92     14.34 o 
   2   7   8     7647.12     7516.42     85.52 o 
   3   7   8      392.74      416.93     29.04 o 
   4   7   8       26.39        1.30     18.41 o 
   5   7   8      186.72      116.43     22.75 o 
   6   7   8      454.57      461.50     31.61 o 
   7   7   8     2244.51     2128.45     57.11 o 
   8   7   8     1184.20     1075.30     43.66 o 
   9   7   8     3312.22     3404.04     75.14 o 
  10   7   8     1084.48     1006.56     58.64 o 
  11   7   8      134.54      104.40     31.34 o 
  12   7   8       41.37        6.23     30.32 o 
  13   7   8      164.51      183.76     47.34 o 
  14   7   8      149.18       66.88     72.70 o 
  15   7   8      286.31      231.55     52.11 o 
  16   7   8      230.95      204.16     55.45 o 
 -21   8   8      331.77      247.15     70.22 o 
 -20   8   8      295.92      245.51     67.95 o 
 -19   8   8      629.54      692.95     77.30 o 
 -18   8   8     1093.43     1193.34    134.52 o 
 -17   8   8       56.13        9.03     46.25 o 
 -16   8   8      173.19      138.68     49.37 o 
 -15   8   8     3945.76     3937.81    116.21 o 
 -14   8   8      744.11      627.04     69.94 o 
 -13   8   8      829.09      780.63     57.74 o 
 -12   8   8     1888.64     1767.97    124.15 o 
 -11   8   8     2648.99     2821.14    123.42 o 
 -10   8   8     1019.54      981.00     54.09 o 
  -9   8   8       50.49       54.05     28.43 o 
  -8   8   8     3217.69     3186.36     70.38 o 
  -7   8   8    19344.52    19146.04    195.06 o 
  -6   8   8      764.44      681.12     27.00 o 
  -5   8   8     3021.91     2898.28     44.50 o 
  -4   8   8      781.53      690.09     24.89 o 
  -3   8   8     2515.72     2480.27     48.51 o 
  -2   8   8     2414.87     2408.18     44.57 o 
  -1   8   8       23.81       36.29     11.56 o 
   0   8   8    16625.85    16586.20    141.05 o 
   1   8   8    20593.50    20161.27    172.75 o 
   2   8   8        1.25       -5.62     14.35 o 
   3   8   8     1998.95     1841.21     48.20 o 
   4   8   8     1076.70      997.14     40.81 o 
   5   8   8     1236.13     1233.51     44.75 o 
   6   8   8     1293.60     1298.83     46.23 o 
   7   8   8       44.97       28.60     22.92 o 
   8   8   8     5116.41     5015.83     92.33 o 
   9   8   8     6957.78     7005.63    155.77 o 
  10   8   8      291.37      264.27     33.86 o 
  11   8   8       17.39       23.86     30.76 o 
  12   8   8      735.85      660.13     48.25 o 
  13   8   8      143.98        6.85     38.35 o 
  14   8   8       42.53       69.58     69.92 o 
  15   8   8      209.28      253.89     53.30 o 
 -21   9   8      359.86      388.80     78.94 o 
 -20   9   8       22.53      -58.97     60.38 o 
 -19   9   8      390.78      437.08     75.19 o 
 -18   9   8      249.37      295.51     77.02 o 
 -17   9   8      107.70       57.26     55.63 o 
 -16   9   8       18.25      -16.15     45.86 o 
 -15   9   8       76.88       48.51     41.39 o 
 -14   9   8     3820.80     3572.19    111.11 o 
 -13   9   8     2509.29     2633.96     98.36 o 
 -12   9   8       39.37       83.66     45.65 o 
 -11   9   8      329.43      329.06     43.51 o 
 -10   9   8     2367.08     2443.63     84.01 o 
  -9   9   8      277.25      264.98     41.39 o 
  -8   9   8        5.90      -12.77     24.75 o 
  -7   9   8     2574.16     2685.92     60.22 o 
  -6   9   8      943.46      966.72     33.24 o 
  -5   9   8      754.74      676.54     27.98 o 
  -4   9   8      225.54      167.10     17.93 o 
  -3   9   8     1956.09     1881.86     41.68 o 
  -2   9   8      519.90      475.21     21.41 o 
  -1   9   8     4196.67     4145.27     52.98 o 
   0   9   8       24.81       36.69     13.73 o 
   1   9   8     6713.07     6721.60     83.77 o 
   2   9   8     1421.68     1309.26     43.87 o 
   3   9   8       30.89        1.74     27.66 o 
   4   9   8     2247.87     2117.01     55.46 o 
   5   9   8     3613.53     3405.51     79.59 o 
   6   9   8     1266.97     1258.77     47.99 o 
   7   9   8      937.83     1014.93     46.36 o 
   8   9   8      155.24      159.43     30.55 o 
   9   9   8      259.47      242.94     34.21 o 
  10   9   8      553.05      627.24     43.66 o 
  11   9   8        1.58       29.39     33.28 o 
  12   9   8      177.24      135.20     36.97 o 
  13   9   8      740.17      701.14     77.78 o 
  14   9   8      553.21      618.32     74.55 o 
  15   9   8       16.95       30.40     51.29 o 
 -20  10   8       23.21       20.62     68.98 o 
 -19  10   8     1205.60     1284.28    108.15 o 
 -18  10   8     1278.74     1349.64    102.26 o 
 -17  10   8        9.61       39.33     57.76 o 
 -16  10   8     1528.22     1771.30    111.39 o 
 -15  10   8       13.18       -5.41     48.86 o 
 -14  10   8     2201.17     2206.21     92.99 o 
 -13  10   8      275.98      265.76     48.92 o 
 -12  10   8      924.87      949.24     64.15 o 
 -11  10   8     4186.65     4231.94    142.60 o 
 -10  10   8     3637.11     3654.21    106.45 o 
  -9  10   8     1295.93     1297.37     84.89 o 
  -8  10   8      720.51      781.50     45.82 o 
  -7  10   8     3821.26     3729.50     65.31 o 
  -6  10   8     3691.46     3814.54     66.02 o 
  -5  10   8       12.99      -16.82     16.82 o 
  -4  10   8     6632.62     6669.73     88.02 o 
  -3  10   8    12579.75    11989.46    127.72 o 
  -2  10   8      622.20      613.70     27.31 o 
  -1  10   8     2791.23     2743.02     44.16 o 
   0  10   8      116.96      116.50     15.67 o 
   1  10   8     6417.38     6329.55     88.59 o 
   2  10   8     2820.64     2599.70     52.53 o 
   3  10   8      387.26      391.74     31.62 o 
   4  10   8     1626.20     1598.41     56.45 o 
   5  10   8     1200.08     1200.09     54.36 o 
   6  10   8        1.57       -1.85     24.47 o 
   7  10   8      190.60      182.38     31.99 o 
   8  10   8      494.49      459.14     39.49 o 
   9  10   8     2885.41     3014.05     80.16 o 
  10  10   8     2109.89     2029.72     69.21 o 
  11  10   8      424.61      411.42     45.17 o 
  12  10   8      315.48      218.50     45.36 o 
  13  10   8      106.98      156.91     53.17 o 
  14  10   8       10.43       -9.70     51.19 o 
  15  10   8       14.76       27.77     56.70 o 
 -20  11   8      620.71      837.06    206.55 o 
 -19  11   8      687.20      777.56     96.20 o 
 -18  11   8     1259.89     1371.93    192.86 o 
 -17  11   8     2314.21     2606.52    136.30 o 
 -16  11   8      284.02      270.15     70.26 o 
 -15  11   8     1110.10     1151.71     92.62 o 
 -14  11   8     3466.32     3189.82    123.94 o 
 -13  11   8     8061.33     8356.84    290.60 o 
 -12  11   8     3203.39     3192.24    107.76 o 
 -11  11   8       25.96       55.60     42.05 o 
 -10  11   8     5855.26     6065.58    143.29 o 
  -9  11   8     3353.89     3557.55     93.61 o 
  -8  11   8     3150.97     3358.13     77.95 o 
  -7  11   8     2860.97     2760.37     60.53 o 
  -6  11   8    15521.87    15162.26    174.89 o 
  -5  11   8    11272.15    11030.03    136.77 o 
  -4  11   8     7271.66     7372.88    112.91 o 
  -3  11   8       13.84       40.40     21.68 o 
  -2  11   8     6459.51     6582.26     86.38 o 
  -1  11   8     1084.29     1012.31     34.15 o 
   0  11   8    25520.97    25046.15    238.35 o 
   1  11   8      826.99      842.02     35.52 o 
   2  11   8    21896.39    22129.05    218.98 o 
   3  11   8     8994.12     8643.39    124.04 o 
   4  11   8     3085.18     3108.65     77.32 o 
   5  11   8       38.74        0.38     35.50 o 
   6  11   8     1140.05     1079.70     57.72 o 
   7  11   8     5190.83     5211.70    118.33 o 
   8  11   8    15287.98    15419.76    216.54 o 
   9  11   8     1257.67     1231.21     63.01 o 
  10  11   8     7644.45     7784.69    154.34 o 
  11  11   8     1232.04     1093.54     66.84 o 
  12  11   8       31.51       -8.00     48.43 o 
  13  11   8       51.79       65.65     51.32 o 
  14  11   8       45.15       64.99     56.70 o 
 -20  12   8      199.11      137.84     79.94 o 
 -19  12   8     1888.08     2128.29    149.02 o 
 -18  12   8     1945.64     1992.43    160.91 o 
 -17  12   8      865.79      865.60     97.10 o 
 -16  12   8     4265.12     4350.53    175.00 o 
 -15  12   8     1394.32     1388.78    172.61 o 
 -14  12   8     3426.26     3819.52    139.19 o 
 -13  12   8       17.69       26.49     44.03 o 
 -12  12   8      632.60      565.36     59.52 o 
 -11  12   8     8755.81     8682.74    182.53 o 
 -10  12   8     2353.81     2456.75     99.47 o 
  -9  12   8    14700.98    15072.72    224.51 o 
  -8  12   8     3584.32     3552.06     83.40 o 
  -7  12   8    11533.60    11669.37    145.45 o 
  -6  12   8     5913.76     5866.11     94.47 o 
  -5  12   8      393.90      379.72     27.83 o 
  -4  12   8     2880.76     2706.19     67.44 o 
  -3  12   8     8364.02     8448.33    118.39 o 
  -2  12   8       56.93       82.85     25.76 o 
  -1  12   8    16243.39    16262.68    185.99 o 
   0  12   8      114.01      113.61     21.30 o 
   1  12   8    24079.51    24410.94    241.94 o 
   2  12   8     3986.58     4116.27     71.53 o 
   3  12   8     1826.86     1875.25     59.33 o 
   4  12   8     1744.83     1647.82     60.86 o 
   5  12   8      714.95      693.85     46.53 o 
   6  12   8     2848.65     2589.35     87.09 o 
   7  12   8     9365.25     9155.61    168.18 o 
   8  12   8     2613.72     2830.92     96.30 o 
   9  12   8    10014.81    10302.10    199.53 o 
  10  12   8       58.07       46.60     45.82 o 
  11  12   8     1060.54      952.94    112.39 o 
  12  12   8      270.10      214.52     63.04 o 
  13  12   8       80.92       46.29     58.30 o 
  14  12   8     1514.92     1761.51    108.20 o 
 -19  13   8      128.30      134.39     82.21 o 
 -18  13   8     1236.50     1176.44    112.66 o 
 -17  13   8     1307.00     1164.87    110.56 o 
 -16  13   8     3241.33     3310.78    161.59 o 
 -15  13   8     5512.58     5757.82    333.63 o 
 -14  13   8      106.57       70.87     58.50 o 
 -13  13   8      276.28      270.81     61.78 o 
 -12  13   8      145.45       55.38     46.16 o 
 -11  13   8      461.80      312.12     62.61 o 
 -10  13   8     9641.99     9594.61    172.79 o 
  -9  13   8     3103.17     3099.97     95.91 o 
  -8  13   8    21668.61    22156.61    270.22 o 
  -7  13   8     8741.79     8794.58    122.61 o 
  -6  13   8     9001.74     8959.95    134.55 o 
  -5  13   8       12.84       35.78     23.50 o 
  -4  13   8     1160.83     1191.68     44.39 o 
  -3  13   8     2566.57     2411.84     74.65 o 
  -2  13   8    19095.45    18950.35    229.84 o 
  -1  13   8        6.24       33.63     25.94 o 
   0  13   8    32426.12    32839.74    330.78 o 
   1  13   8     2494.62     2449.36     77.45 o 
   2  13   8     3005.58     2951.00     86.88 o 
   3  13   8       80.00       78.16     29.12 o 
   4  13   8     4064.27     4255.32    121.00 o 
   5  13   8     7355.22     7516.64    134.36 o 
   6  13   8     7938.30     8119.82    158.19 o 
   7  13   8      567.49      659.71     56.34 o 
   8  13   8    11185.30    11141.01    393.87 o 
   9  13   8       23.11       -5.23     44.10 o 
  10  13   8     2779.63     2658.36    150.18 o 
  11  13   8      139.25       79.44     57.60 o 
  12  13   8     1099.48      889.45     86.48 o 
  13  13   8     2305.78     2483.46    167.98 o 
 -18  14   8      203.24       18.59     83.10 o 
 -17  14   8      975.50      994.55    199.92 o 
 -16  14   8     3506.84     3955.31    180.16 o 
 -15  14   8       10.02      -33.40     71.07 o 
 -14  14   8     1227.02     1304.52    111.44 o 
 -13  14   8        3.13      -32.38     54.08 o 
 -12  14   8       80.19       29.59     53.66 o 
 -11  14   8        1.05      -27.90     43.60 o 
 -10  14   8        9.09      -37.44     38.84 o 
  -9  14   8     7796.93     7923.51    221.27 o 
  -8  14   8     8920.37     8945.90    148.81 o 
  -7  14   8      128.39      111.25     34.70 o 
  -6  14   8     1169.43     1129.54     57.36 o 
  -5  14   8       25.94       15.83     24.19 o 
  -4  14   8      134.53      154.50     30.52 o 
  -3  14   8      214.13      119.58     30.01 o 
  -2  14   8     1704.89     1833.18     66.91 o 
  -1  14   8    17032.17    17035.07    233.21 o 
   0  14   8     7879.01     7773.24    121.78 o 
   1  14   8      707.30      692.52     42.70 o 
   2  14   8       14.67        7.42     27.32 o 
   3  14   8      720.00      719.80     45.51 o 
   4  14   8       72.91       81.21     35.91 o 
   5  14   8      156.65      121.92     38.64 o 
   6  14   8     1303.68     1351.13     72.32 o 
   7  14   8     9122.11     9318.16    194.06 o 
   8  14   8     1329.86     1349.62    104.13 o 
   9  14   8      236.99      217.26     55.72 o 
  10  14   8      542.48      487.49     75.01 o 
  11  14   8     1414.93     1515.20    113.87 o 
  12  14   8      265.08      129.65     68.71 o 
  13  14   8       16.40      -62.54     62.54 o 
 -18  15   8       78.29      192.48     94.09 o 
 -17  15   8      266.14      369.63    112.04 o 
 -16  15   8        0.45      -40.23     75.43 o 
 -15  15   8       23.36       12.89     73.00 o 
 -14  15   8      165.25      217.39     82.70 o 
 -13  15   8       27.10       25.95    110.20 o 
 -12  15   8       75.80       86.22     58.45 o 
 -11  15   8      207.13      107.51     64.37 o 
 -10  15   8        5.68       -5.86     40.38 o 
  -9  15   8      947.63      936.03     64.38 o 
  -8  15   8      151.76       50.83     36.34 o 
  -7  15   8        5.67       25.52     36.80 o 
  -6  15   8       17.79       12.32     28.98 o 
  -5  15   8       65.94       -4.13     24.67 o 
  -4  15   8      160.30       65.63     29.37 o 
  -3  15   8       10.28       71.74     34.41 o 
  -2  15   8     1669.40     1759.20     68.82 o 
  -1  15   8       24.73       -1.39     30.48 o 
   0  15   8      647.10      672.63     77.14 o 
   1  15   8       43.50       57.14     33.33 o 
   2  15   8        8.80      -23.10     27.05 o 
   3  15   8      306.92      276.37     39.02 o 
   4  15   8      154.63       68.34     38.62 o 
   5  15   8       21.58       27.30     42.43 o 
   6  15   8      622.02      559.07     56.84 o 
   7  15   8       36.44       15.80     48.52 o 
   8  15   8      393.68      254.05     56.94 o 
   9  15   8       14.61       74.86     62.54 o 
  10  15   8      379.53      358.09     72.79 o 
  11  15   8      136.85      154.63     70.54 o 
  12  15   8        1.55      -18.88     71.93 o 
 -17  16   8     1661.78     2017.92    151.49 o 
 -16  16   8      485.28      512.83    105.50 o 
 -15  16   8      642.09      506.77     98.72 o 
 -14  16   8       15.22       23.19     79.24 o 
 -13  16   8      200.39       76.22     91.43 o 
 -12  16   8       24.79       21.13     73.38 o 
 -11  16   8      560.94      580.48     76.99 o 
 -10  16   8     1005.94     1078.88     88.32 o 
  -9  16   8     2564.22     2741.64     87.87 o 
  -8  16   8      171.21      163.99     44.42 o 
  -7  16   8      865.28      874.33     60.82 o 
  -6  16   8       76.31       35.53     37.00 o 
  -5  16   8      970.20      790.99     54.60 o 
  -4  16   8       10.74        0.58     31.62 o 
  -3  16   8      316.01      338.70     58.52 o 
  -2  16   8     3733.19     3740.46     95.25 o 
  -1  16   8     4961.53     4954.56    108.44 o 
   0  16   8       15.49      -25.57     35.69 o 
   1  16   8       48.35      -23.70     41.06 o 
   2  16   8      253.69      301.34     53.53 o 
   3  16   8     1291.80     1261.95     96.80 o 
   4  16   8       23.34        8.80     38.33 o 
   5  16   8      735.40      738.44     61.79 o 
   6  16   8      921.50      818.06     75.65 o 
   7  16   8     1848.29     1675.74     93.19 o 
   8  16   8       93.02       79.82     55.87 o 
   9  16   8       24.18       45.34     65.18 o 
  10  16   8     1844.27     1986.90    120.23 o 
  11  16   8     1076.36     1214.29    104.48 o 
 -16  17   8      621.32      530.73    124.55 o 
 -15  17   8     1604.87     1798.39    145.01 o 
 -14  17   8        3.90        9.55     79.22 o 
 -13  17   8      103.78       70.89     80.55 o 
 -12  17   8      912.44      709.23    108.91 o 
 -11  17   8       24.16      -56.45     93.87 o 
 -10  17   8      250.68      160.56     76.53 o 
  -9  17   8      240.72      257.22     60.70 o 
  -8  17   8     1266.47     1170.55     82.38 o 
  -7  17   8     1329.38     1352.06     72.59 o 
  -6  17   8      397.10      324.36     45.39 o 
  -5  17   8      564.42      459.12     54.19 o 
  -4  17   8     1432.41     1465.37     64.13 o 
  -3  17   8       50.15       53.96     35.69 o 
  -2  17   8      164.68       72.06     36.32 o 
  -1  17   8      205.38      201.30     39.25 o 
   0  17   8     2502.76     2405.38    100.54 o 
   1  17   8       35.50      -15.34     42.91 o 
   2  17   8      477.49      425.24     69.25 o 
   3  17   8     2227.62     2141.58    111.93 o 
   4  17   8     1496.28     1536.27    194.42 o 
   5  17   8      318.78      334.22     62.26 o 
   6  17   8     1036.23     1011.00     72.17 o 
   7  17   8       66.20       -2.67     47.34 o 
   8  17   8       56.43       29.39     99.52 o 
   9  17   8      536.92      460.76     83.96 o 
  10  17   8        1.18      -31.96     66.41 o 
  11  17   8      602.11      680.46    108.96 o 
 -15  18   8      627.12      667.51    133.54 o 
 -14  18   8       63.46       26.90     87.74 o 
 -13  18   8      336.72      328.81    100.57 o 
 -12  18   8      217.06       70.44     69.41 o 
 -11  18   8        6.13       44.72     79.52 o 
 -10  18   8      658.19      715.13    127.60 o 
  -9  18   8      294.47      133.73     62.13 o 
  -8  18   8        7.41       16.12     55.28 o 
  -7  18   8     2342.00     2327.25    118.63 o 
  -6  18   8      103.53       55.68     48.75 o 
  -5  18   8     1261.31     1205.36     80.95 o 
  -4  18   8      237.28      202.92     44.88 o 
  -3  18   8        1.85        9.53     44.65 o 
  -2  18   8     1188.72     1061.76     64.91 o 
  -1  18   8        9.15      -11.25     37.74 o 
   0  18   8        0.05        1.96     47.06 o 
   1  18   8     2521.92     2312.73    137.92 o 
   2  18   8      149.84      193.72    204.89 o 
   3  18   8     1090.16      960.53     89.07 o 
   4  18   8      330.95      242.04     70.60 o 
   5  18   8       55.73      -13.45     77.81 o 
   6  18   8      789.82      673.03     88.12 o 
   7  18   8      207.96      295.90     66.09 o 
   8  18   8      199.78       86.29     73.44 o 
   9  18   8      613.43      674.37     95.03 o 
  10  18   8      101.85      216.31    114.72 o 
 -14  19   8     1042.73     1264.06    158.85 o 
 -13  19   8        1.94      -34.09     86.10 o 
 -12  19   8       77.38       32.99    145.61 o 
 -11  19   8     1770.75     2094.79    150.95 o 
 -10  19   8       45.63       63.68     64.44 o 
  -9  19   8      519.58      594.99    127.19 o 
  -8  19   8       34.90       42.31     74.32 o 
  -7  19   8      663.42      755.58    149.75 o 
  -6  19   8     1751.59     1654.00    120.38 o 
  -5  19   8        4.47      -47.22     47.22 o 
  -4  19   8     1458.02     1592.69     91.75 o 
  -3  19   8     4589.00     4660.75    121.33 o 
  -2  19   8       39.61       86.40     44.66 o 
  -1  19   8      708.70      772.55     73.05 o 
   0  19   8       13.47       21.82     50.06 o 
   1  19   8     1049.45     1060.43    172.40 o 
   2  19   8      753.42      835.78    122.77 o 
   3  19   8       54.41       -8.20     74.69 o 
   4  19   8     2432.50     2820.52    164.21 o 
   5  19   8     2972.17     3525.11    188.38 o 
   6  19   8       10.03       16.30     85.09 o 
   7  19   8        5.88      -52.86     74.30 o 
   8  19   8      126.69      266.16     85.48 o 
   9  19   8      108.81        3.17     75.77 o 
 -13  20   8      225.51      128.41    100.85 o 
 -12  20   8      159.73       68.59     97.47 o 
 -11  20   8        3.25      -35.55     86.71 o 
 -10  20   8      809.26      963.39    101.56 o 
  -9  20   8      423.27      415.40     98.09 o 
  -8  20   8       23.88      -20.50     77.97 o 
  -7  20   8       52.75       31.73     77.54 o 
  -6  20   8       31.69      -35.98     70.98 o 
  -5  20   8       48.67      -55.91     58.38 o 
  -4  20   8      508.03      532.80     70.34 o 
  -3  20   8      472.11      406.10     55.17 o 
  -2  20   8     1495.71     1654.44    110.31 o 
  -1  20   8        9.45       15.96     53.79 o 
   0  20   8        3.32      -12.40     51.93 o 
   1  20   8      617.97      629.08    110.96 o 
   2  20   8       14.68      -41.05     73.24 o 
   3  20   8      619.38      609.58    101.34 o 
   4  20   8      312.86      393.70     95.15 o 
   5  20   8      447.59      431.67    110.48 o 
   6  20   8      819.90     1113.55    132.47 o 
   7  20   8      136.66      -61.62     92.05 o 
 -12  21   8        1.54      -19.54    125.10 o 
 -11  21   8        9.44       -5.10     91.44 o 
 -10  21   8       62.95      -47.09     82.54 o 
  -9  21   8      267.81       50.31    105.18 o 
  -8  21   8        3.04       77.73     82.44 o 
  -7  21   8      424.64      276.87    159.48 o 
  -6  21   8      324.79      174.07     82.49 o 
  -5  21   8      129.17      -53.02     71.76 o 
  -4  21   8       43.34      -13.79     55.93 o 
  -3  21   8        1.62      -26.17     64.12 o 
  -2  21   8       88.20       47.13     65.15 o 
  -1  21   8      312.69      254.90     87.61 o 
   0  21   8       54.00       65.09     79.68 o 
   1  21   8      437.69      281.74     91.80 o 
   2  21   8      257.81      349.21     94.78 o 
   3  21   8      103.29      -76.89     76.89 o 
   4  21   8      248.97      121.48     88.55 o 
   5  21   8        0.54        2.32     85.42 o 
   6  21   8      282.83      265.57    145.39 o 
 -10  22   8      152.43      129.41     92.46 o 
  -9  22   8     1399.24     1612.98    138.81 o 
  -8  22   8     1128.52     1205.12    124.11 o 
  -7  22   8        9.80       48.85     86.34 o 
  -6  22   8      170.17      139.27     85.04 o 
  -5  22   8       32.85      -10.44     87.95 o 
  -4  22   8        9.28      -55.28     55.28 o 
  -3  22   8       40.27      -22.31     70.34 o 
  -2  22   8      634.00      502.12    103.57 o 
  -1  22   8     2333.64     2560.14    116.07 o 
   0  22   8     1469.55     1578.95    132.69 o 
   1  22   8       30.63        0.32     83.79 o 
   2  22   8       32.37       77.34     87.20 o 
   3  22   8       95.89       45.17     88.20 o 
   4  22   8      447.24      422.52    104.44 o 
  -7  23   8      949.39      928.83    117.82 o 
  -6  23   8      111.76      175.18     88.41 o 
  -5  23   8     1155.23     1133.80    115.78 o 
  -4  23   8      265.59       65.22    202.90 o 
  -3  23   8     2200.71     2748.28    150.68 o 
  -2  23   8     1163.09     1252.30    112.12 o 
  -1  23   8       65.38       46.18     78.69 o 
   0  23   8      450.54      475.76    179.20 o 
   1  23   8      398.17      455.62    101.16 o 
 -22   1   9        1.88        9.36     51.01 o 
 -21   1   9       66.23        1.25     48.95 o 
 -20   1   9       46.73       26.25     48.29 o 
 -19   1   9      391.94      374.02     90.17 o 
 -18   1   9       44.01       21.21     44.31 o 
 -17   1   9     4175.44     3828.67    105.36 o 
 -16   1   9     7503.62     7662.44    156.13 o 
 -15   1   9       59.36      -16.45     29.11 o 
 -14   1   9       14.37      -12.94     23.57 o 
 -13   1   9     1547.77     1333.73     52.53 o 
 -12   1   9     2165.39     2018.85     57.74 o 
 -11   1   9     1958.11     2077.23     53.41 o 
 -10   1   9     1401.21     1305.30     40.53 o 
  -9   1   9     6513.32     6187.52     76.09 o 
  -8   1   9    23784.20    22135.04    220.57 o 
  -7   1   9      986.50      874.16     30.84 o 
  -6   1   9     2566.66     2284.20     36.13 o 
  -5   1   9    19372.00    19116.00    160.13 o 
  -4   1   9    11321.87    10710.82     94.07 o 
  -3   1   9     2582.97     2233.65     39.61 o 
  -2   1   9     2318.48     1887.01     35.84 o 
  -1   1   9    23667.94    23822.73    179.74 o 
   0   1   9    13024.99    12465.16     97.03 o 
   1   1   9     2688.04     2952.94     39.40 o 
   2   1   9     4402.19     4332.26     65.71 o 
   3   1   9    11794.33    11488.76    114.74 o 
   4   1   9    15873.03    15384.28    157.37 o 
   5   1   9    10461.88    10360.34    127.66 o 
   6   1   9        6.92       21.33     18.66 o 
   7   1   9     2664.70     2809.75     64.21 o 
   8   1   9       17.57      -16.53     20.22 o 
   9   1   9     1372.14     1373.27     59.59 o 
  10   1   9      674.38      658.86     36.46 o 
  11   1   9     4341.54     4426.14     83.34 o 
  12   1   9     2103.12     2167.07     57.88 o 
  13   1   9     1086.13     1136.58     43.90 o 
  14   1   9       47.24       51.74     26.45 o 
  15   1   9       18.28       19.91     31.45 o 
  16   1   9       55.34       11.18     34.05 o 
 -22   2   9      461.62      446.87     63.57 o 
 -21   2   9      270.14      334.27    111.09 o 
 -20   2   9      382.88      363.70     60.37 o 
 -19   2   9      256.59      128.35     49.08 o 
 -18   2   9      692.88      547.89     89.56 o 
 -17   2   9     8968.09     9146.87    149.06 o 
 -16   2   9       68.01       -2.48     33.84 o 
 -15   2   9     9254.83     9141.18    166.51 o 
 -14   2   9      529.67      451.17     41.29 o 
 -13   2   9      456.46      460.01     54.61 o 
 -12   2   9      337.29      301.83     28.92 o 
 -11   2   9     1491.70     1394.61     41.70 o 
 -10   2   9    26459.06    25488.50    272.38 o 
  -9   2   9    23102.59    22073.76    194.47 o 
  -8   2   9     6942.26     6519.58     89.93 o 
  -7   2   9    11443.48    10589.70    123.64 o 
  -6   2   9     7146.70     6894.57     70.85 o 
  -5   2   9     4463.05     4035.57     51.66 o 
  -4   2   9     2107.81     2368.97     36.11 o 
  -3   2   9     6870.60     6677.33     61.52 o 
  -2   2   9    39597.07    37653.06    298.14 o 
  -1   2   9    14744.50    13331.30    114.25 o 
   0   2   9    10616.74    10216.13     84.42 o 
   1   2   9     3338.38     3647.16     43.72 o 
   2   2   9    19979.62    19526.24    203.93 o 
   3   2   9     8482.57     8171.52     95.33 o 
   4   2   9     6456.19     6287.37     90.07 o 
   5   2   9     8028.89     8097.92    118.57 o 
   6   2   9     8693.96     8901.72    117.26 o 
   7   2   9     5973.32     5617.31     88.25 o 
   8   2   9     3665.88     3945.53     72.57 o 
   9   2   9        7.64       13.18     21.54 o 
  10   2   9    12578.85    12613.16    157.14 o 
  11   2   9     1343.18     1259.01     47.96 o 
  12   2   9      321.63      369.69     34.49 o 
  13   2   9      746.77      739.06     38.90 o 
  14   2   9     2314.90     2525.57     63.72 o 
  15   2   9       39.70       46.85     32.94 o 
  16   2   9      595.67      585.56     45.83 o 
 -22   3   9      690.35      619.94     69.86 o 
 -21   3   9      485.76      613.35    140.55 o 
 -20   3   9      236.63      298.51     70.12 o 
 -19   3   9       61.58       20.72     38.51 o 
 -18   3   9     2768.90     2657.07    157.12 o 
 -17   3   9      681.95      532.53     69.05 o 
 -16   3   9     6537.91     6552.49    139.83 o 
 -15   3   9      212.93      175.86     37.00 o 
 -14   3   9     6980.16     6978.00    217.75 o 
 -13   3   9     1366.05     1268.19     60.48 o 
 -12   3   9      158.59       95.92     25.19 o 
 -11   3   9      165.74       90.35     23.26 o 
 -10   3   9    13598.00    13462.39    154.65 o 
  -9   3   9      939.43      844.97     30.16 o 
  -8   3   9    20843.30    19690.52    187.16 o 
  -7   3   9     5071.60     4935.77     68.59 o 
  -6   3   9    19156.86    18578.96    172.50 o 
  -5   3   9      221.24      373.98     19.64 o 
  -4   3   9     4099.54     4361.04     51.95 o 
  -3   3   9      258.75      436.12     16.88 o 
  -2   3   9    15818.00    16057.26    134.63 o 
  -1   3   9    27875.95    28107.63    217.64 o 
   0   3   9    14895.16    14171.42    114.72 o 
   1   3   9    46592.84    47276.61    363.82 o 
   2   3   9    17530.44    17593.54    172.24 o 
   3   3   9     3282.86     3341.42     60.77 o 
   4   3   9     4664.95     4449.34     79.56 o 
   5   3   9     1292.15     1377.03     41.93 o 
   6   3   9     1237.19     1236.12     40.50 o 
   7   3   9     8700.78     8845.96    111.63 o 
   8   3   9     1405.78     1404.02     45.93 o 
   9   3   9     7754.85     7929.99    114.02 o 
  10   3   9     1048.89     1030.38     53.43 o 
  11   3   9      541.52      443.50     34.99 o 
  12   3   9       10.72       10.91     26.40 o 
  13   3   9      114.79       96.09     30.92 o 
  14   3   9      118.56       74.67     35.89 o 
  15   3   9     1558.81     1497.49     62.49 o 
  16   3   9        4.82      -10.08     34.03 o 
 -22   4   9      157.80      117.89     68.78 o 
 -21   4   9      329.35      323.76     51.43 o 
 -20   4   9       78.13      107.03     44.95 o 
 -19   4   9     3313.80     3668.65    132.19 o 
 -18   4   9     1265.35     1293.10     80.57 o 
 -17   4   9     1799.31     1776.93     97.58 o 
 -16   4   9      204.51      165.75     40.04 o 
 -15   4   9     3428.45     3324.10     96.24 o 
 -14   4   9      823.47      839.54     97.81 o 
 -13   4   9      234.00      195.58     34.33 o 
 -12   4   9      165.05      152.94     26.97 o 
 -11   4   9    18643.14    18924.36    229.43 o 
 -10   4   9     2983.81     2790.09     63.06 o 
  -9   4   9     7211.42     6800.51     95.75 o 
  -8   4   9     6961.74     6896.35     87.76 o 
  -7   4   9    10567.63     9960.81    111.74 o 
  -6   4   9     1106.63     1151.40     28.14 o 
  -5   4   9     5574.12     5434.60     73.60 o 
  -4   4   9    16136.71    15629.00    127.80 o 
  -3   4   9    21167.16    20871.48    179.72 o 
  -2   4   9     1073.64      986.64     30.92 o 
  -1   4   9       27.31       20.86      9.77 o 
   0   4   9    15757.83    15323.58    123.80 o 
   1   4   9    36602.20    35466.18    282.13 o 
   2   4   9       31.35        4.39     12.42 o 
   3   4   9     4934.75     5212.81     70.14 o 
   4   4   9     2999.87     2993.33     59.91 o 
   5   4   9     6713.80     6698.69     96.30 o 
   6   4   9      286.03      239.68     24.70 o 
   7   4   9      239.08      255.20     26.49 o 
   8   4   9    22973.29    23036.59    259.43 o 
   9   4   9     7168.28     7240.43    109.30 o 
  10   4   9     1329.79     1290.22     48.68 o 
  11   4   9      111.43       82.58     29.72 o 
  12   4   9      887.38      880.59     44.66 o 
  13   4   9     1389.09     1412.89     55.27 o 
  14   4   9      112.49       25.70     41.15 o 
  15   4   9      379.26      401.92     44.67 o 
  16   4   9     4661.14     4926.61    111.00 o 
 -22   5   9      217.43      207.74     52.54 o 
 -21   5   9      243.58      200.96     49.96 o 
 -20   5   9     1518.11     1460.85     90.76 o 
 -19   5   9      116.65      124.49     56.62 o 
 -18   5   9     1798.92     1777.63     96.40 o 
 -17   5   9     2676.97     2644.94    160.64 o 
 -16   5   9      218.16      232.29     43.10 o 
 -15   5   9     1254.47     1197.14     86.30 o 
 -14   5   9      206.70      180.76     38.08 o 
 -13   5   9     1881.93     1803.51     71.78 o 
 -12   5   9     7657.21     7563.60    205.37 o 
 -11   5   9      186.66      200.23     26.74 o 
 -10   5   9    33458.76    32783.69    371.53 o 
  -9   5   9     2958.70     2644.95     83.46 o 
  -8   5   9     7747.73     7458.45     98.71 o 
  -7   5   9        8.09       20.00     12.39 o 
  -6   5   9     1539.63     1603.07     31.32 o 
  -5   5   9    17865.40    17097.12    137.81 o 
  -4   5   9    23432.07    22153.02    200.28 o 
  -3   5   9      388.32      465.64     21.88 o 
  -2   5   9    21489.23    20947.95    180.52 o 
  -1   5   9       38.71        9.21     10.00 o 
   0   5   9     6159.04     6047.94     74.35 o 
   1   5   9     1679.48     1529.53     30.90 o 
   2   5   9     9031.45     8996.42    100.11 o 
   3   5   9    16245.50    15905.09    155.03 o 
   4   5   9    10290.40     9932.89    126.23 o 
   5   5   9     1535.87     1480.02     45.14 o 
   6   5   9     2732.60     2599.38     59.51 o 
   7   5   9      272.92      232.68     26.53 o 
   8   5   9     3240.80     3294.26     71.19 o 
   9   5   9      187.35      134.08     28.77 o 
  10   5   9     3923.57     3864.03     94.70 o 
  11   5   9     3363.05     3325.54     76.92 o 
  12   5   9     1301.99     1208.59     51.15 o 
  13   5   9      413.90      429.32     39.90 o 
  14   5   9      602.11      563.48     55.34 o 
  15   5   9      969.42      926.38     68.28 o 
  16   5   9      709.92      628.67     52.11 o 
 -22   6   9       41.27       14.65     66.44 o 
 -21   6   9     1493.10     1381.17     94.78 o 
 -20   6   9      654.95      764.20     85.27 o 
 -19   6   9       29.56      -33.75     50.27 o 
 -18   6   9      273.23      224.26     57.05 o 
 -17   6   9      524.31      448.15     56.20 o 
 -16   6   9     2384.23     2307.60     89.58 o 
 -15   6   9     1408.42     1473.10     85.14 o 
 -14   6   9     2424.12     2158.95    100.69 o 
 -13   6   9     3677.71     3563.58    118.15 o 
 -12   6   9      153.12      175.40     34.38 o 
 -11   6   9      575.16      548.55     43.35 o 
 -10   6   9     1391.47     1468.61     56.45 o 
  -9   6   9     8767.71     9000.26    144.57 o 
  -8   6   9     3086.76     2855.63     52.84 o 
  -7   6   9      456.94      361.94     22.50 o 
  -6   6   9    10029.93     9932.05     98.02 o 
  -5   6   9    10038.96     9745.09     86.98 o 
  -4   6   9      819.24      826.00     28.07 o 
  -3   6   9     7240.74     6671.42     79.85 o 
  -2   6   9     6997.69     7119.92     86.92 o 
  -1   6   9    15929.76    15432.56    116.61 o 
   0   6   9     1541.78     1348.27     29.39 o 
   1   6   9     2299.42     2289.97     53.69 o 
   2   6   9      282.51      294.26     20.08 o 
   3   6   9      138.84      136.83     18.82 o 
   4   6   9     2215.93     2130.45     54.18 o 
   5   6   9     1459.22     1242.34     44.03 o 
   6   6   9     7283.97     7386.07    109.72 o 
   7   6   9     8299.69     8211.54    118.78 o 
   8   6   9      180.87      103.17     26.33 o 
   9   6   9     2089.53     2123.70     68.37 o 
  10   6   9      665.23      655.77     42.25 o 
  11   6   9      977.87      941.54     48.96 o 
  12   6   9     3394.82     3523.11     83.66 o 
  13   6   9       82.37       96.46     34.65 o 
  14   6   9     3702.50     4034.53    138.19 o 
  15   6   9     1371.76     1443.47    180.64 o 
 -22   7   9     1697.83     1845.57    111.84 o 
 -21   7   9      204.83      145.05     66.46 o 
 -20   7   9      781.47      751.26     79.05 o 
 -19   7   9       37.17       -8.77     53.04 o 
 -18   7   9      283.48      205.35     58.06 o 
 -17   7   9      428.91      480.02     61.44 o 
 -16   7   9     1794.79     1656.09    114.46 o 
 -15   7   9    10377.54    10386.03    197.09 o 
 -14   7   9     7705.49     7544.59    158.48 o 
 -13   7   9       85.27       30.43     34.58 o 
 -12   7   9     4324.89     4087.92    106.83 o 
 -11   7   9     2329.72     2095.07     81.28 o 
 -10   7   9     2534.97     2527.27     71.77 o 
  -9   7   9        2.05      -19.26     19.26 o 
  -8   7   9     4814.16     4905.97     94.26 o 
  -7   7   9    57215.51    55725.61    434.69 o 
  -6   7   9    30544.67    28821.34    217.64 o 
  -5   7   9     7578.36     7442.11     70.06 o 
  -4   7   9        1.79       32.08     13.13 o 
  -3   7   9    11900.08    11634.45    121.45 o 
  -2   7   9     7170.27     6947.54     83.06 o 
  -1   7   9      795.16      680.44     21.42 o 
   0   7   9     7900.62     8108.85     77.66 o 
   1   7   9    31642.00    30858.44    255.92 o 
   2   7   9     1021.37      873.91     29.19 o 
   3   7   9     2504.81     2479.13     54.89 o 
   4   7   9     3767.37     3669.50     72.82 o 
   5   7   9    15244.15    15098.85    179.53 o 
   6   7   9     6083.88     5914.17     98.32 o 
   7   7   9      511.43      394.54     32.76 o 
   8   7   9     5694.96     5734.09     99.72 o 
   9   7   9     3234.13     3222.18     79.92 o 
  10   7   9      352.21      382.89     38.07 o 
  11   7   9       59.63       21.11     31.40 o 
  12   7   9     2817.14     2780.61     80.79 o 
  13   7   9     3524.57     3600.14    109.21 o 
  14   7   9     1579.91     1589.08     96.18 o 
  15   7   9        4.37      -11.15     48.75 o 
 -21   8   9      407.67      410.79     81.20 o 
 -20   8   9      575.97      568.48     79.69 o 
 -19   8   9        4.61      -10.38     54.75 o 
 -18   8   9      182.07      136.45     63.49 o 
 -17   8   9        5.52      -33.07     80.01 o 
 -16   8   9       79.05       44.69     46.31 o 
 -15   8   9       36.26       84.65     43.80 o 
 -14   8   9     6480.53     6243.84    145.97 o 
 -13   8   9      231.18      179.28     43.82 o 
 -12   8   9     1996.00     2066.95     81.13 o 
 -11   8   9     1416.64     1289.60     63.32 o 
 -10   8   9      302.86      351.51     54.36 o 
  -9   8   9      931.55      841.68     40.39 o 
  -8   8   9     5411.06     5166.09     84.81 o 
  -7   8   9     2861.89     2979.54     55.55 o 
  -6   8   9    11850.61    11758.72    111.95 o 
  -5   8   9     4662.22     4504.01     55.89 o 
  -4   8   9     2063.61     1864.50     39.50 o 
  -3   8   9     3273.60     3022.20     55.20 o 
  -2   8   9     9297.08     9046.51     96.14 o 
  -1   8   9      140.62      148.21     15.78 o 
   0   8   9     4309.63     4378.13     59.67 o 
   1   8   9     2185.94     2278.02     43.69 o 
   2   8   9     9628.58     9480.91    111.05 o 
   3   8   9    11664.33    11780.91    139.50 o 
   4   8   9     9539.57     9299.52    144.30 o 
   5   8   9     3634.77     3692.91     77.58 o 
   6   8   9     2055.31     1985.35     58.92 o 
   7   8   9       10.80        5.50     24.47 o 
   8   8   9       15.49       24.71     27.18 o 
   9   8   9     2304.34     2195.08     66.64 o 
  10   8   9      205.45      193.47     36.08 o 
  11   8   9     3354.73     3263.56     87.16 o 
  12   8   9      947.79      955.42     54.63 o 
  13   8   9     1578.81     1637.82     84.54 o 
  14   8   9      287.57      224.79     55.06 o 
  15   8   9       44.86       38.36     52.14 o 
 -21   9   9     2184.47     2716.05    143.27 o 
 -20   9   9      192.02      162.11     70.99 o 
 -19   9   9     1067.88     1016.09    155.45 o 
 -18   9   9     1125.44     1198.77     94.66 o 
 -17   9   9       87.60        0.21     53.09 o 
 -16   9   9       39.43       85.07     49.96 o 
 -15   9   9      501.26      369.58     58.48 o 
 -14   9   9     1901.44     1907.61     87.04 o 
 -13   9   9    14878.64    15158.76    254.36 o 
 -12   9   9      662.37      596.12     54.99 o 
 -11   9   9     8501.71     8353.06    274.72 o 
 -10   9   9       17.62       -0.95     31.42 o 
  -9   9   9      275.33      326.61     35.67 o 
  -8   9   9      433.39      449.91     30.80 o 
  -7   9   9      420.24      370.73     33.27 o 
  -6   9   9     9517.17     9545.23    101.68 o 
  -5   9   9    26226.81    25513.73    219.24 o 
  -4   9   9     2531.74     2546.49     45.21 o 
  -3   9   9     7977.05     7922.14     90.20 o 
  -2   9   9     2452.97     2256.47     41.80 o 
  -1   9   9        3.01       15.16     13.48 o 
   0   9   9      559.60      440.85     22.68 o 
   1   9   9       19.70       43.54     19.25 o 
   2   9   9    26025.65    25485.79    262.49 o 
   3   9   9    14361.40    14571.01    165.63 o 
   4   9   9     2393.23     2414.97     64.64 o 
   5   9   9      300.27      268.53     39.78 o 
   6   9   9     4386.27     4176.45     86.38 o 
   7   9   9       15.70       35.49     27.97 o 
   8   9   9        4.19      -24.27     27.34 o 
   9   9   9      367.14      349.19     38.92 o 
  10   9   9     5499.55     5469.18    123.36 o 
  11   9   9     2184.56     2136.61     75.40 o 
  12   9   9      597.45      449.92     50.70 o 
  13   9   9      179.07      169.43     53.40 o 
  14   9   9     1506.00     1444.74     85.06 o 
  15   9   9        6.16       87.44     69.71 o 
 -21  10   9       45.78       53.80     74.42 o 
 -20  10   9     2253.05     2785.80    147.68 o 
 -19  10   9      325.87      281.03     77.69 o 
 -18  10   9      543.91      511.16     84.03 o 
 -17  10   9       50.43       55.57     61.73 o 
 -16  10   9      848.07      753.27     80.01 o 
 -15  10   9      563.18      497.13     78.98 o 
 -14  10   9      300.19      148.67     46.22 o 
 -13  10   9     4630.17     4394.14    125.05 o 
 -12  10   9    12730.62    12976.91    265.04 o 
 -11  10   9       11.35        1.08     38.20 o 
 -10  10   9     4804.31     4651.80    122.15 o 
  -9  10   9     1455.12     1446.88     60.82 o 
  -8  10   9     8426.07     8088.91    126.30 o 
  -7  10   9     1246.65     1144.17     49.63 o 
  -6  10   9      874.97      874.12     31.07 o 
  -5  10   9     5439.72     5525.28     73.75 o 
  -4  10   9    14392.22    14009.61    169.52 o 
  -3  10   9     1479.55     1523.36     41.26 o 
  -2  10   9     4366.11     4279.95     66.21 o 
  -1  10   9    16979.95    17080.94    159.70 o 
   0  10   9    17086.65    16505.50    161.09 o 
   1  10   9     3479.40     3605.03     65.35 o 
   2  10   9       65.00       89.48     25.51 o 
   3  10   9    16062.68    16099.67    204.56 o 
   4  10   9     4835.00     4742.33    127.25 o 
   5  10   9     5994.08     5870.72    105.16 o 
   6  10   9      244.95      230.72     32.67 o 
   7  10   9     8851.87     8823.59    137.51 o 
   8  10   9     3779.38     3887.54     91.02 o 
   9  10   9     3139.94     3098.45     83.09 o 
  10  10   9       11.04       10.18     34.72 o 
  11  10   9     3825.64     3931.97    101.26 o 
  12  10   9        6.45       -3.45     47.06 o 
  13  10   9     1505.72     1586.90     88.28 o 
  14  10   9      345.18      293.82     67.55 o 
 -20  11   9        3.77      -25.83     73.86 o 
 -19  11   9     1647.76     1763.83    123.46 o 
 -18  11   9      209.62      162.28    152.56 o 
 -17  11   9      532.22      600.91    147.26 o 
 -16  11   9       49.49       28.34     58.63 o 
 -15  11   9      288.39      294.53     62.48 o 
 -14  11   9      191.55      142.71     48.73 o 
 -13  11   9      737.15      594.70     61.46 o 
 -12  11   9      196.29      148.69     47.21 o 
 -11  11   9     4223.46     3781.06    117.37 o 
 -10  11   9      296.14      308.02     43.01 o 
  -9  11   9     2592.33     2337.90     78.70 o 
  -8  11   9        6.53       -0.60     25.55 o 
  -7  11   9      362.92      411.41     35.57 o 
  -6  11   9      403.18      384.73     25.82 o 
  -5  11   9     6674.19     6610.58     95.07 o 
  -4  11   9     6048.45     5991.90     93.07 o 
  -3  11   9     2003.65     1981.22     53.46 o 
  -2  11   9     3282.03     3499.70     61.07 o 
  -1  11   9      176.30      150.68     27.01 o 
   0  11   9      115.06       79.28     16.37 o 
   1  11   9       49.96       28.74     22.31 o 
   2  11   9      654.70      712.45     40.10 o 
   3  11   9        8.10      -10.57     25.83 o 
   4  11   9     1720.27     1774.78     63.15 o 
   5  11   9     1084.99     1040.56     57.59 o 
   6  11   9     3343.59     3298.09    108.71 o 
   7  11   9      874.70      877.98     55.23 o 
   8  11   9      920.86      787.59     64.16 o 
   9  11   9      217.67      184.47     42.52 o 
  10  11   9      208.81      161.05     41.22 o 
  11  11   9       15.06      -20.34     47.28 o 
  12  11   9      776.72      744.40    108.95 o 
  13  11   9       44.90       25.92     52.23 o 
  14  11   9      420.09      349.50     71.51 o 
 -20  12   9      312.84      204.61     87.26 o 
 -19  12   9      907.56     1046.44    111.09 o 
 -18  12   9      919.35      917.48    103.41 o 
 -17  12   9        0.10      -59.15     98.20 o 
 -16  12   9       45.81      -59.13     62.93 o 
 -15  12   9       18.04       16.27     62.88 o 
 -14  12   9        6.46       -1.88     52.66 o 
 -13  12   9      110.07      106.85     50.44 o 
 -12  12   9      853.80      874.13     68.51 o 
 -11  12   9     2110.86     1966.66     89.81 o 
 -10  12   9     3184.40     2889.00     91.98 o 
  -9  12   9      919.29      819.76     56.37 o 
  -8  12   9      667.99      725.55     45.77 o 
  -7  12   9     1133.28     1132.06     43.38 o 
  -6  12   9       16.14       26.20     29.11 o 
  -5  12   9       63.90       86.12     24.12 o 
  -4  12   9       32.31       32.84     22.99 o 
  -3  12   9     9431.85     9607.10    138.99 o 
  -2  12   9     3735.86     3698.11     85.69 o 
  -1  12   9      157.60       72.63     24.31 o 
   0  12   9     2363.37     2243.12     57.50 o 
   1  12   9     1693.88     1736.16     50.64 o 
   2  12   9       17.30       33.49     26.50 o 
   3  12   9        5.23       37.23     26.88 o 
   4  12   9      401.27      416.85     41.22 o 
   5  12   9     2333.30     2395.09     84.66 o 
   6  12   9     2084.86     1913.90     79.03 o 
   7  12   9      484.07      369.87     49.44 o 
   8  12   9      764.17      719.06     64.89 o 
   9  12   9      945.02      912.57     69.30 o 
  10  12   9        1.98       16.20     45.86 o 
  11  12   9      148.89       59.44     56.90 o 
  12  12   9        1.42      -12.31     55.24 o 
  13  12   9       88.87       16.94     63.39 o 
 -19  13   9      749.49      839.45    110.71 o 
 -18  13   9      190.39       87.15     81.60 o 
 -17  13   9       12.34      -50.85    121.08 o 
 -16  13   9       16.99      -54.80     69.33 o 
 -15  13   9      921.87      816.31     95.14 o 
 -14  13   9     1866.78     1826.58    120.26 o 
 -13  13   9     1323.45     1341.51     91.04 o 
 -12  13   9       11.93       24.78     44.61 o 
 -11  13   9     1284.85     1307.48     79.34 o 
 -10  13   9      203.31      189.04     49.12 o 
  -9  13   9     1197.31     1048.46     63.59 o 
  -8  13   9       34.66       12.52     31.71 o 
  -7  13   9     1819.75     1868.50     55.78 o 
  -6  13   9     7440.95     7429.70    122.70 o 
  -5  13   9     2240.18     2254.52     59.55 o 
  -4  13   9     1081.47     1090.34     47.49 o 
  -3  13   9       83.23      102.33     32.03 o 
  -2  13   9     1852.09     1766.61     64.97 o 
  -1  13   9      488.25      460.02     37.40 o 
   0  13   9        5.76       -2.53     21.21 o 
   1  13   9     4899.70     4631.34     86.85 o 
   2  13   9     4131.39     4335.41     89.83 o 
   3  13   9      203.31      216.55     34.68 o 
   4  13   9      483.43      415.63     45.73 o 
   5  13   9       23.97       42.55     35.43 o 
   6  13   9     2507.47     2332.44     89.08 o 
   7  13   9      897.17      888.75     72.06 o 
   8  13   9      454.02      445.44     60.13 o 
   9  13   9     1318.80     1369.94     81.43 o 
  10  13   9     1239.03     1311.45     94.47 o 
  11  13   9        5.69      -25.35     58.95 o 
  12  13   9       37.01      125.02     65.18 o 
  13  13   9      655.44      791.93     89.43 o 
 -19  14   9        0.49       63.61     84.16 o 
 -18  14   9     1336.68     1540.20    129.60 o 
 -17  14   9      421.78      262.16     91.62 o 
 -16  14   9       31.07       86.41     84.77 o 
 -15  14   9      241.00      243.94     81.40 o 
 -14  14   9     1667.68     1743.53    123.42 o 
 -13  14   9      636.64      505.16    155.82 o 
 -12  14   9     2184.68     2365.78    117.46 o 
 -11  14   9      302.02      323.43     61.00 o 
 -10  14   9     3864.71     3728.67    108.63 o 
  -9  14   9      531.58      469.25     59.86 o 
  -8  14   9     1611.29     1678.50    101.76 o 
  -7  14   9      852.00      848.86     45.29 o 
  -6  14   9      523.24      486.41     39.89 o 
  -5  14   9     4079.92     4135.59     81.02 o 
  -4  14   9     2596.51     2547.50     77.83 o 
  -3  14   9     4955.30     4779.90    104.12 o 
  -2  14   9     7722.29     7378.71    132.77 o 
  -1  14   9       71.82      112.67     32.99 o 
   0  14   9      147.34      165.95     37.03 o 
   1  14   9       36.93       12.38     27.22 o 
   2  14   9        9.57        5.21     28.96 o 
   3  14   9     1789.59     1649.79     61.98 o 
   4  14   9      112.55       99.69     39.18 o 
   5  14   9     4565.75     4550.40    109.15 o 
   6  14   9     1820.05     1724.59     95.19 o 
   7  14   9     1842.45     1898.66     93.34 o 
   8  14   9       23.97      -56.01     56.01 o 
   9  14   9       57.79       42.22     49.53 o 
  10  14   9      183.88      184.12     66.51 o 
  11  14   9      397.44      367.47     75.78 o 
  12  14   9      100.99       72.73     68.34 o 
 -18  15   9       65.29       74.32     87.58 o 
 -17  15   9      704.16      626.60    188.54 o 
 -16  15   9      322.99      296.10     89.03 o 
 -15  15   9     1029.29     1120.11    148.65 o 
 -14  15   9      253.22      167.07     79.37 o 
 -13  15   9     2089.51     2031.09    132.71 o 
 -12  15   9     1084.47      910.83    103.11 o 
 -11  15   9     5222.72     5242.22    160.69 o 
 -10  15   9      452.97      422.51     54.72 o 
  -9  15   9     3824.14     3672.01     97.70 o 
  -8  15   9      376.19      425.86     50.48 o 
  -7  15   9     4595.47     4455.76    113.82 o 
  -6  15   9      336.27      291.05     38.16 o 
  -5  15   9      889.08      854.74     46.30 o 
  -4  15   9     7206.26     7364.22    134.40 o 
  -3  15   9     9024.02     9148.66    162.24 o 
  -2  15   9      952.97     1010.17     55.33 o 
  -1  15   9     2447.20     2351.01     74.52 o 
   0  15   9     1992.20     1891.41     80.50 o 
   1  15   9      781.05      813.68     51.16 o 
   2  15   9      275.79      171.80     40.83 o 
   3  15   9       21.46       54.50     32.41 o 
   4  15   9     7408.55     7897.17    200.44 o 
   5  15   9     4518.29     4826.54    123.10 o 
   6  15   9      328.75      275.00     50.53 o 
   7  15   9      605.54      535.68     65.87 o 
   8  15   9      227.73      125.43     56.92 o 
   9  15   9      343.85      338.57    122.57 o 
  10  15   9       28.91       24.60     62.57 o 
  11  15   9      467.90      624.60     86.89 o 
 -17  16   9        5.43      178.06     94.90 o 
 -16  16   9      103.26       93.83     90.42 o 
 -15  16   9      318.14      266.93     90.08 o 
 -14  16   9     2145.95     2052.78    364.53 o 
 -13  16   9      268.89      331.22     90.56 o 
 -12  16   9     1313.88     1144.87    114.95 o 
 -11  16   9      416.43      308.07    121.05 o 
 -10  16   9     1025.98     1275.37    102.87 o 
  -9  16   9       90.24       12.22     40.05 o 
  -8  16   9      378.20      395.89     51.39 o 
  -7  16   9        4.50       22.20     39.82 o 
  -6  16   9     3060.51     3150.47     92.61 o 
  -5  16   9      121.13      119.25     34.44 o 
  -4  16   9     3093.03     3010.31     94.27 o 
  -3  16   9      623.88      587.25     67.50 o 
  -2  16   9     4940.06     5275.20    114.43 o 
  -1  16   9       14.06       18.99     33.52 o 
   0  16   9     1088.48      955.17    100.97 o 
   1  16   9       22.25        3.26     36.87 o 
   2  16   9     2575.61     2749.93    120.54 o 
   3  16   9     3030.74     2912.97    123.09 o 
   4  16   9     1697.45     1760.11     76.17 o 
   5  16   9     1655.40     1705.92     82.86 o 
   6  16   9     1018.53      982.11     69.05 o 
   7  16   9       36.59       38.29     53.08 o 
   8  16   9      222.90      151.83     74.46 o 
   9  16   9      317.07      146.95     72.74 o 
  10  16   9        7.98      -59.33     65.76 o 
  11  16   9     1695.68     1998.42    124.92 o 
 -16  17   9       88.29       95.86     92.36 o 
 -15  17   9       70.44       75.00     88.60 o 
 -14  17   9      131.11      167.20     98.62 o 
 -13  17   9     2675.25     2902.65    173.14 o 
 -12  17   9     1421.96     1413.57    105.06 o 
 -11  17   9       74.71       82.21     65.15 o 
 -10  17   9      639.56      370.77     88.75 o 
  -9  17   9      310.42      343.11     64.99 o 
  -8  17   9      106.45       95.83     49.79 o 
  -7  17   9     1591.34     1489.77     95.90 o 
  -6  17   9     1201.08     1184.30     69.25 o 
  -5  17   9     7211.24     7352.46    161.51 o 
  -4  17   9      878.35      857.26     81.40 o 
  -3  17   9      150.59      118.33     38.97 o 
  -2  17   9      106.92      118.18     49.66 o 
  -1  17   9      198.57      134.90     40.14 o 
   0  17   9      128.53       79.65     48.22 o 
   1  17   9      928.64      819.17     95.49 o 
   2  17   9     2129.68     2134.61    113.86 o 
   3  17   9     6237.99     6754.16    189.30 o 
   4  17   9      137.12      110.31     64.42 o 
   5  17   9      893.44      953.63    136.00 o 
   6  17   9        5.75        6.53     48.23 o 
   7  17   9      162.48       28.19     63.83 o 
   8  17   9      227.36      171.82     76.22 o 
   9  17   9       50.24       -3.71     68.04 o 
  10  17   9     1882.93     1893.35    124.12 o 
 -15  18   9       86.23       75.91     96.48 o 
 -14  18   9      767.25      788.06    135.26 o 
 -13  18   9       45.45      -80.12     80.12 o 
 -12  18   9     1600.97     1598.58    119.73 o 
 -11  18   9     1593.27     1532.30    223.56 o 
 -10  18   9     1520.34     1626.68    104.74 o 
  -9  18   9        7.31      112.80     60.99 o 
  -8  18   9     1036.18      816.77     99.41 o 
  -7  18   9      660.22      661.07    131.52 o 
  -6  18   9     2904.83     2839.06    109.99 o 
  -5  18   9        5.31       -0.79     50.12 o 
  -4  18   9     3794.13     4150.42    111.81 o 
  -3  18   9     2596.85     2783.15    103.29 o 
  -2  18   9      691.92      698.75     65.23 o 
  -1  18   9       21.76       34.13     48.15 o 
   0  18   9       60.41       60.93     49.36 o 
   1  18   9     2231.74     2150.05    137.95 o 
   2  18   9     4691.23     4568.77    190.26 o 
   3  18   9      222.95      221.97     70.26 o 
   4  18   9     2427.34     2651.29    134.98 o 
   5  18   9      798.38      799.91    158.17 o 
   6  18   9       70.44      119.22     71.62 o 
   7  18   9       22.19       -5.76     58.63 o 
   8  18   9      182.35      113.47     86.92 o 
   9  18   9     2135.55     2040.56    131.19 o 
 -14  19   9        6.16      -88.09     88.09 o 
 -13  19   9      426.49      387.97    105.93 o 
 -12  19   9      467.70      386.81    150.79 o 
 -11  19   9        0.51      -18.12     82.12 o 
 -10  19   9     1808.09     1580.92    153.53 o 
  -9  19   9      190.11      282.75     86.67 o 
  -8  19   9      338.34      152.29    124.59 o 
  -7  19   9     1955.28     1952.04    131.39 o 
  -6  19   9       78.86       23.51     68.23 o 
  -5  19   9     2285.42     2367.72    108.04 o 
  -4  19   9     1040.22     1272.53     98.11 o 
  -3  19   9      394.20      243.43     52.06 o 
  -2  19   9     1844.92     2066.78     85.60 o 
  -1  19   9        1.94      -36.33     50.11 o 
   0  19   9     1867.91     1597.67    150.35 o 
   1  19   9      478.64      386.35     91.14 o 
   2  19   9      718.12      722.58    103.56 o 
   3  19   9     1725.69     1924.92    141.08 o 
   4  19   9      242.14      151.69     88.55 o 
   5  19   9      556.89      548.01     86.99 o 
   6  19   9      542.03      691.93    112.00 o 
   7  19   9       69.73      -22.65     72.67 o 
   8  19   9     1229.25     1146.71    127.41 o 
 -13  20   9       83.97      222.76    106.66 o 
 -12  20   9       75.38      120.79     95.50 o 
 -11  20   9      106.97       89.38    144.21 o 
 -10  20   9      249.22      374.03     97.06 o 
  -9  20   9     3439.05     3773.65    192.84 o 
  -8  20   9      250.25      317.75     87.59 o 
  -7  20   9      960.39      708.60     97.86 o 
  -6  20   9       33.67      -10.61    111.40 o 
  -5  20   9       21.93      -51.01     53.00 o 
  -4  20   9        3.92        3.91     54.75 o 
  -3  20   9        6.90       50.31     67.17 o 
  -2  20   9     1340.68     1264.55     86.98 o 
  -1  20   9     3136.44     3277.35    125.27 o 
   0  20   9       34.97      104.42     78.02 o 
   1  20   9      513.17      589.95     96.15 o 
   2  20   9       18.38       32.02     79.76 o 
   3  20   9       70.99      -74.36     74.36 o 
   4  20   9       22.76      -81.92     81.92 o 
   5  20   9        8.49      -14.30     80.73 o 
   6  20   9     1919.02     2432.12    193.54 o 
   7  20   9     1282.94     1171.48    199.66 o 
 -12  21   9        0.43      -60.62    127.46 o 
 -11  21   9      112.62      107.26     90.26 o 
 -10  21   9     1486.53     1374.61    208.70 o 
  -9  21   9      538.60      639.88    107.68 o 
  -8  21   9     2893.30     3178.29    171.58 o 
  -7  21   9       38.24       98.83     84.28 o 
  -6  21   9      217.97      129.84    105.48 o 
  -5  21   9      110.65       28.64     83.49 o 
  -4  21   9      208.81      225.69     87.05 o 
  -3  21   9      702.87      647.13     72.40 o 
  -2  21   9      319.88      282.91     65.19 o 
  -1  21   9      748.22      741.86     77.89 o 
   0  21   9     2153.78     2389.09    266.29 o 
   1  21   9       25.25       27.98     81.45 o 
   2  21   9       15.67       39.61     88.77 o 
   3  21   9      361.37      449.96    100.49 o 
   4  21   9      594.79      494.09    107.09 o 
   5  21   9     1110.82     1013.39    224.11 o 
  -9  22   9      495.52      544.03    105.74 o 
  -8  22   9      721.46      620.92    109.95 o 
  -7  22   9     1416.87     1562.39    131.46 o 
  -6  22   9      166.00      216.17     88.94 o 
  -5  22   9      264.72      235.50     85.70 o 
  -4  22   9      173.58       84.56     61.43 o 
  -3  22   9       23.53      -60.50     72.76 o 
  -2  22   9      438.39      470.25    104.32 o 
  -1  22   9      143.85      292.02     90.61 o 
   0  22   9     1642.53     1455.92    127.93 o 
   1  22   9      908.92      905.63    201.80 o 
   2  22   9      343.74      179.82     93.86 o 
   3  22   9      448.36      490.00    106.44 o 
  -6  23   9     1136.41     1219.68    195.13 o 
  -5  23   9       21.78       51.61     78.11 o 
  -4  23   9      386.38      240.83     82.69 o 
  -3  23   9        1.58      -70.90     70.90 o 
  -2  23   9      160.38       78.24     75.63 o 
  -1  23   9      456.98      337.01     90.29 o 
   0  23   9       79.43       96.46     85.30 o 
 -23   0  10      304.89      205.79     90.11 o 
 -22   0  10     2519.24     2712.12    174.89 o 
 -21   0  10      301.79      373.66     92.44 o 
 -20   0  10     1475.05     1495.91    129.33 o 
 -19   0  10     2228.14     2267.76    154.67 o 
 -18   0  10     4064.02     4192.62    192.70 o 
 -17   0  10      270.91      191.90     67.59 o 
 -16   0  10        9.21      -49.95     49.95 o 
 -15   0  10     4108.16     3955.49    146.57 o 
 -14   0  10      234.37      228.10     51.80 o 
 -13   0  10     1394.00     1313.56     84.91 o 
 -12   0  10      355.04      215.93    113.20 o 
 -11   0  10    24358.37    24233.40    426.49 o 
 -10   0  10     9713.63     8850.72    164.20 o 
  -9   0  10      442.56      469.33     42.29 o 
  -8   0  10      631.91      832.86     53.23 o 
  -7   0  10     6817.61     6717.35    110.38 o 
  -6   0  10    15570.69    16082.52    171.47 o 
  -5   0  10    28692.64    29098.95    313.17 o 
  -4   0  10     1724.07     1709.54     44.78 o 
  -3   0  10    60120.85    58277.57    583.45 o 
  -2   0  10     8156.74     6722.60     89.68 o 
  -1   0  10       98.93      139.35     28.69 o 
   0   0  10      585.02      505.61     27.77 o 
   1   0  10     1036.21     1026.70     37.91 o 
   2   0  10     1356.86     1380.87     48.53 o 
   3   0  10     7539.30     7231.68    128.85 o 
   4   0  10     1783.76     2104.11     72.53 o 
   5   0  10    16201.98    15999.75    276.92 o 
   6   0  10     2043.40     1912.25     79.50 o 
   7   0  10      286.11      269.11     41.30 o 
   8   0  10      352.38      277.61     51.50 o 
   9   0  10       25.34       -1.29     36.72 o 
  10   0  10      271.47      259.02     49.39 o 
  11   0  10       26.41      -24.26     34.62 o 
  12   0  10     3180.46     3378.09    102.94 o 
  13   0  10     2133.04     2050.29     84.73 o 
  14   0  10      554.17      449.13     63.04 o 
  15   0  10      423.96      339.08     63.33 o 
 -23   1  10      338.27      218.29     65.75 o 
 -22   1  10       19.61        0.71     55.49 o 
 -21   1  10      240.83      152.27     81.75 o 
 -20   1  10      667.64      598.83     68.97 o 
 -19   1  10      634.60      558.58     65.95 o 
 -18   1  10     1018.29      867.36    110.10 o 
 -17   1  10      120.68      124.02     39.25 o 
 -16   1  10       10.57        3.69     32.72 o 
 -15   1  10     2286.66     2224.62     82.40 o 
 -14   1  10     1396.87     1198.55     60.49 o 
 -13   1  10     2050.89     1943.68     71.80 o 
 -12   1  10     8792.00     8635.64    143.83 o 
 -11   1  10      833.61      898.05     38.77 o 
 -10   1  10    12830.84    12002.83    143.73 o 
  -9   1  10        8.18       29.19     15.74 o 
  -8   1  10      379.68      363.04     24.24 o 
  -7   1  10     1205.07     1196.09     30.42 o 
  -6   1  10     3933.89     3849.24     44.62 o 
  -5   1  10     3542.03     3476.65     47.19 o 
  -4   1  10    26262.42    25235.44    186.80 o 
  -3   1  10      663.01      733.43     25.39 o 
  -2   1  10    24083.47    23708.26    191.53 o 
  -1   1  10     1666.74     1437.81     28.09 o 
   0   1  10     1076.61     1044.98     27.08 o 
   1   1  10      393.99      428.63     17.16 o 
   2   1  10     3068.30     3028.10     53.46 o 
   3   1  10     3906.66     3982.56     62.44 o 
   4   1  10    14197.80    13888.54    160.90 o 
   5   1  10     1811.62     1725.52     52.00 o 
   6   1  10     3367.08     3345.52     72.57 o 
   7   1  10      282.87      277.11     40.52 o 
   8   1  10       38.27       40.25     26.18 o 
   9   1  10        6.25      -23.41     23.41 o 
  10   1  10      142.26      112.16     28.75 o 
  11   1  10     3419.75     3608.69     79.85 o 
  12   1  10     2910.97     2969.41     97.45 o 
  13   1  10      350.16      322.41     33.82 o 
  14   1  10     1010.01     1039.45     55.22 o 
  15   1  10       11.12      -29.80     35.51 o 
 -22   2  10      425.74      438.08     68.10 o 
 -21   2  10      819.70      719.06     75.59 o 
 -20   2  10     2004.19     1992.09    234.41 o 
 -19   2  10      546.12      479.56     62.82 o 
 -18   2  10      116.02       57.45     48.21 o 
 -17   2  10      697.55      586.17     53.69 o 
 -16   2  10     2070.26     2073.91     69.83 o 
 -15   2  10      358.01      338.70     36.64 o 
 -14   2  10     2395.22     2361.16     69.24 o 
 -13   2  10     2534.01     2503.79     69.87 o 
 -12   2  10    31615.22    31399.57    317.40 o 
 -11   2  10       11.65      -18.94     18.94 o 
 -10   2  10     1928.97     1773.61     48.96 o 
  -9   2  10      173.79      169.77     20.86 o 
  -8   2  10       18.42       11.79     14.43 o 
  -7   2  10     4543.99     4028.25     56.83 o 
  -6   2  10    10706.92    11219.79     97.90 o 
  -5   2  10    15040.44    14313.95    125.37 o 
  -4   2  10    20785.65    20147.60    160.37 o 
  -3   2  10     2485.10     2083.93     33.27 o 
  -2   2  10      309.56      234.39     15.11 o 
  -1   2  10      202.19      179.02     12.09 o 
   0   2  10     3215.69     3064.32     35.64 o 
   1   2  10     7336.97     6735.03     69.02 o 
   2   2  10      973.87     1036.97     35.69 o 
   3   2  10    16603.30    16974.66    187.77 o 
   4   2  10     4043.12     4150.72     73.26 o 
   5   2  10      494.34      506.26     36.46 o 
   6   2  10       13.89       -2.10     21.05 o 
   7   2  10       98.53      123.90     23.82 o 
   8   2  10     1477.65     1354.57     47.23 o 
   9   2  10     7909.54     7980.20    118.02 o 
  10   2  10      112.57       63.54     28.56 o 
  11   2  10     4623.52     4874.51     93.24 o 
  12   2  10      328.83      318.86     36.48 o 
  13   2  10        3.44      -26.85     26.85 o 
  14   2  10      185.82      166.04     43.66 o 
  15   2  10      654.95      547.82     75.72 o 
 -22   3  10        1.24      -33.39     52.97 o 
 -21   3  10      281.12      258.27     62.44 o 
 -20   3  10      225.07      260.82     62.45 o 
 -19   3  10      621.90      358.87     63.49 o 
 -18   3  10     2443.35     2448.63     90.54 o 
 -17   3  10     2433.38     2516.58     78.63 o 
 -16   3  10        0.67        4.80     29.16 o 
 -15   3  10      606.05      549.62     50.81 o 
 -14   3  10     2601.00     2521.44     75.58 o 
 -13   3  10     3544.07     3462.17     76.37 o 
 -12   3  10      271.85      196.83     30.74 o 
 -11   3  10      767.05      722.27     34.83 o 
 -10   3  10    19071.83    17895.51    188.38 o 
  -9   3  10     9952.74     9412.19    120.73 o 
  -8   3  10      938.58     1007.65     32.22 o 
  -7   3  10      176.58      149.45     16.60 o 
  -6   3  10    15164.61    14323.13    119.73 o 
  -5   3  10    20870.27    19385.84    161.81 o 
  -4   3  10       86.26      157.98     13.74 o 
  -3   3  10     9292.91     8951.13     87.72 o 
  -2   3  10     2249.69     2063.96     37.21 o 
  -1   3  10        5.74        0.23      7.49 o 
   0   3  10     1971.79     1925.23     30.81 o 
   1   3  10    10578.64    10814.64    104.06 o 
   2   3  10    45161.40    44833.79    345.32 o 
   3   3  10    14072.85    13309.63    146.28 o 
   4   3  10      453.23      513.21     27.76 o 
   5   3  10     2507.94     2464.32     54.22 o 
   6   3  10      344.02      306.21     26.45 o 
   7   3  10     3969.29     3789.87     74.51 o 
   8   3  10      100.14       41.38     24.62 o 
   9   3  10     6508.01     6489.45    105.25 o 
  10   3  10    12028.63    12300.38    160.86 o 
  11   3  10      593.54      477.61     38.08 o 
  12   3  10      138.02      107.41     32.01 o 
  13   3  10        3.82      -28.47     30.60 o 
  14   3  10      612.08      604.92     48.70 o 
  15   3  10      722.65      862.30     57.96 o 
 -22   4  10      515.12      427.37    155.71 o 
 -21   4  10      689.66      783.58     85.83 o 
 -20   4  10      632.96      609.76     61.17 o 
 -19   4  10     5038.78     5423.77    135.82 o 
 -18   4  10      420.80      240.18     45.06 o 
 -17   4  10     3215.24     3074.05    101.34 o 
 -16   4  10      576.73      622.14     53.95 o 
 -15   4  10     1065.89     1014.96     60.21 o 
 -14   4  10     2348.73     2335.54     82.61 o 
 -13   4  10      248.22      274.17     41.20 o 
 -12   4  10     7011.98     6774.64    132.87 o 
 -11   4  10     9127.20     8702.11    120.42 o 
 -10   4  10     3210.22     3062.85     65.98 o 
  -9   4  10    30215.67    29283.77    265.54 o 
  -8   4  10     1280.01     1002.79     38.61 o 
  -7   4  10    15979.16    15178.61    151.36 o 
  -6   4  10    11223.79    10185.03     92.66 o 
  -5   4  10     4814.33     4984.47     70.37 o 
  -4   4  10    26705.16    25346.80    195.42 o 
  -3   4  10     6050.00     5589.65     63.82 o 
  -2   4  10     6950.20     6839.47     75.89 o 
  -1   4  10    15990.46    15416.48    115.73 o 
   0   4  10     2689.57     2840.33     39.86 o 
   1   4  10    33186.55    33114.18    269.08 o 
   2   4  10     2201.82     2138.13     40.70 o 
   3   4  10      915.92      915.34     34.04 o 
   4   4  10    15201.34    14650.16    169.14 o 
   5   4  10     1279.92     1234.61     42.79 o 
   6   4  10    19103.90    19173.41    211.55 o 
   7   4  10     2385.69     2268.32     59.43 o 
   8   4  10     5952.77     5826.69     98.38 o 
   9   4  10     1439.30     1407.36     53.14 o 
  10   4  10      206.12      164.39     31.40 o 
  11   4  10      983.93     1040.01     48.45 o 
  12   4  10     2364.97     2455.72     71.59 o 
  13   4  10      139.42      145.75     38.75 o 
  14   4  10     2467.98     2689.03     96.57 o 
  15   4  10        6.03       -8.96     39.17 o 
 -22   5  10      117.58      138.45     63.55 o 
 -21   5  10       91.73       38.68     48.76 o 
 -20   5  10     1218.82     1036.73     71.23 o 
 -19   5  10      309.52      341.12     62.93 o 
 -18   5  10     1582.49     1461.03    187.87 o 
 -17   5  10       68.10      -18.71     40.15 o 
 -16   5  10     7008.06     6582.21    148.41 o 
 -15   5  10     2670.00     2616.91     91.81 o 
 -14   5  10     2295.47     2309.14    120.46 o 
 -13   5  10       48.65       29.68     31.81 o 
 -12   5  10     2225.29     2127.80     63.01 o 
 -11   5  10     1414.62     1411.38     51.26 o 
 -10   5  10     7069.96     7086.39    126.73 o 
  -9   5  10    11498.16    11042.79    129.93 o 
  -8   5  10    11812.72    11025.78    114.17 o 
  -7   5  10       13.83       31.00     12.04 o 
  -6   5  10     3297.80     2992.66     42.37 o 
  -5   5  10        4.47        2.62     10.20 o 
  -4   5  10      651.45      552.61     21.71 o 
  -3   5  10     7375.03     7223.52     85.32 o 
  -2   5  10     2906.12     2660.06     43.55 o 
  -1   5  10    13762.20    13249.49    103.32 o 
   0   5  10    19157.44    18352.10    154.22 o 
   1   5  10     1436.03     1468.88     36.54 o 
   2   5  10      681.28      693.85     34.71 o 
   3   5  10     1469.38     1395.74     41.69 o 
   4   5  10     1599.15     1536.13     43.93 o 
   5   5  10     4986.12     4879.60     84.81 o 
   6   5  10      687.51      581.22     34.75 o 
   7   5  10     7189.48     7169.50    110.08 o 
   8   5  10     2661.45     2687.11     71.21 o 
   9   5  10      459.04      445.97     41.91 o 
  10   5  10      231.90      209.59     32.96 o 
  11   5  10      637.58      688.60     44.33 o 
  12   5  10     1725.96     1737.75     63.31 o 
  13   5  10     3900.62     4370.09    126.31 o 
  14   5  10        5.53       36.28     45.72 o 
  15   5  10     1372.06     1634.08    110.07 o 
 -22   6  10       43.16      108.29     57.50 o 
 -21   6  10      173.08      166.29     53.84 o 
 -20   6  10      568.19      579.17     74.81 o 
 -19   6  10       58.48       64.40     69.91 o 
 -18   6  10      491.93      517.34     72.78 o 
 -17   6  10     1431.21     1484.87    201.67 o 
 -16   6  10      575.66      550.15     57.33 o 
 -15   6  10      599.75      572.33     56.85 o 
 -14   6  10      233.25      274.13     45.35 o 
 -13   6  10     3022.79     2990.16     95.18 o 
 -12   6  10      942.47      961.50     56.10 o 
 -11   6  10       52.74       12.09     24.31 o 
 -10   6  10     3792.68     3594.66     87.37 o 
  -9   6  10     1559.64     1351.39     52.94 o 
  -8   6  10      618.31      595.58     27.73 o 
  -7   6  10       29.39       -5.63     15.81 o 
  -6   6  10      511.81      492.04     21.17 o 
  -5   6  10     7742.44     7158.08     71.58 o 
  -4   6  10     5461.41     5146.35     69.91 o 
  -3   6  10     5154.55     4999.43     67.87 o 
  -2   6  10    10990.59    10663.88    101.42 o 
  -1   6  10     3314.36     2944.10     41.69 o 
   0   6  10     6991.34     6707.26     81.40 o 
   1   6  10     2414.59     2180.86     43.35 o 
   2   6  10      584.72      519.55     27.70 o 
   3   6  10    13429.45    13238.85    139.99 o 
   4   6  10        7.39        1.59     19.50 o 
   5   6  10     1107.22      976.05     46.51 o 
   6   6  10     6943.86     6976.87    108.85 o 
   7   6  10     1755.11     1806.16     57.06 o 
   8   6  10       23.83       28.53     27.65 o 
   9   6  10     1267.20     1231.77     52.75 o 
  10   6  10       41.35       14.42     29.06 o 
  11   6  10     1595.29     1442.96     75.49 o 
  12   6  10       53.31       11.76     32.99 o 
  13   6  10       99.64       39.30     44.83 o 
  14   6  10     1716.94     1718.91     86.99 o 
  15   6  10      163.04      112.77     56.12 o 
 -22   7  10      113.97       85.79     62.26 o 
 -21   7  10     1063.45      997.93     77.26 o 
 -20   7  10       56.09       44.96     59.75 o 
 -19   7  10       89.61       68.22     57.73 o 
 -18   7  10      116.01       90.02     54.71 o 
 -17   7  10     1720.76     1769.78    103.80 o 
 -16   7  10        1.96       32.39     44.16 o 
 -15   7  10    11228.78    11444.94    212.67 o 
 -14   7  10      508.87      339.37     54.42 o 
 -13   7  10     6509.47     6616.42    146.87 o 
 -12   7  10      591.39      403.82     84.41 o 
 -11   7  10      625.79      543.64    115.70 o 
 -10   7  10       41.05       29.25     25.95 o 
  -9   7  10       44.18       38.10     22.69 o 
  -8   7  10     7503.34     7265.15    104.79 o 
  -7   7  10    11818.12    11415.32    139.28 o 
  -6   7  10      682.56      703.30     26.59 o 
  -5   7  10     8817.47     8572.33     85.83 o 
  -4   7  10     4548.47     4330.43     60.58 o 
  -3   7  10     3948.89     3992.60     61.15 o 
  -2   7  10      576.25      572.99     22.60 o 
  -1   7  10     1350.66     1364.64     35.14 o 
   0   7  10    12707.48    12740.39    125.23 o 
   1   7  10     5294.17     4945.74     62.96 o 
   2   7  10     8589.16     8443.15     97.39 o 
   3   7  10      296.64      248.81     26.53 o 
   4   7  10     5591.82     5503.34     93.98 o 
   5   7  10      402.28      321.21     31.27 o 
   6   7  10      153.79      143.89     28.63 o 
   7   7  10      211.34      164.25     29.90 o 
   8   7  10     3603.37     3761.70     87.23 o 
   9   7  10     1020.08      983.41     50.95 o 
  10   7  10     4867.70     4886.28    103.77 o 
  11   7  10       46.67       17.36     33.72 o 
  12   7  10     3280.50     3318.81    130.82 o 
  13   7  10       97.49       62.64     47.37 o 
  14   7  10        0.56       -2.78     52.69 o 
  15   7  10       80.98       58.59     59.07 o 
 -21   8  10      402.18      313.95     77.60 o 
 -20   8  10      129.53      103.65     65.00 o 
 -19   8  10        9.90      -58.95     58.95 o 
 -18   8  10       63.87       -0.67     55.69 o 
 -17   8  10     1993.08     1977.33    112.91 o 
 -16   8  10     3556.37     3551.71    127.29 o 
 -15   8  10     1720.32     1683.60     84.89 o 
 -14   8  10    12909.23    13044.41    256.96 o 
 -13   8  10      769.47      751.81     59.60 o 
 -12   8  10      654.02      602.42     53.04 o 
 -11   8  10     1134.64     1023.93     60.29 o 
 -10   8  10     1375.62     1359.39     65.16 o 
  -9   8  10     4446.71     4402.45     88.94 o 
  -8   8  10    10664.82    10310.89    134.34 o 
  -7   8  10    12408.16    12428.34    125.41 o 
  -6   8  10    24537.89    24632.36    201.67 o 
  -5   8  10     1750.84     1736.33     37.75 o 
  -4   8  10     1221.05     1208.47     33.70 o 
  -3   8  10     6742.13     6801.31     86.31 o 
  -2   8  10     9516.47     8803.41     96.08 o 
  -1   8  10    31594.86    31568.57    259.17 o 
   0   8  10     1790.95     1706.80     38.06 o 
   1   8  10    10756.64    10788.10    112.02 o 
   2   8  10     1600.60     1458.37     43.00 o 
   3   8  10     4513.74     4340.84     77.60 o 
   4   8  10        1.72      -22.24     22.24 o 
   5   8  10     3627.04     3620.28     78.88 o 
   6   8  10     9205.13     9028.42    134.21 o 
   7   8  10     6035.57     6117.33    107.83 o 
   8   8  10       20.48       15.95     27.93 o 
   9   8  10     3753.11     3973.56     93.87 o 
  10   8  10       59.99       85.59     34.63 o 
  11   8  10     2375.55     2389.22     80.26 o 
  12   8  10      196.82      232.00     54.45 o 
  13   8  10     2904.85     2885.61    105.85 o 
  14   8  10     2303.24     2360.81    112.26 o 
 -21   9  10      405.90      292.56     78.48 o 
 -20   9  10      592.09      484.51     84.48 o 
 -19   9  10       53.35        9.35     62.73 o 
 -18   9  10      600.75      501.50     75.20 o 
 -17   9  10       53.83       25.70     72.79 o 
 -16   9  10     3814.96     4091.18    222.47 o 
 -15   9  10     1086.54      990.20     69.21 o 
 -14   9  10      113.76      111.37     45.67 o 
 -13   9  10     1437.20     1429.88     75.91 o 
 -12   9  10      517.69      521.55     54.70 o 
 -11   9  10     4095.76     3645.52    108.17 o 
 -10   9  10     2848.93     2678.06     91.96 o 
  -9   9  10     1550.03     1413.29     59.73 o 
  -8   9  10    12853.03    12677.23    158.16 o 
  -7   9  10     4922.08     4962.66     77.21 o 
  -6   9  10        4.68        9.28     15.97 o 
  -5   9  10     4523.81     4204.31     60.05 o 
  -4   9  10      807.61      790.84     29.36 o 
  -3   9  10     8641.00     8192.54     89.50 o 
  -2   9  10        3.57       12.33     13.97 o 
  -1   9  10    11431.35    11230.07    121.93 o 
   0   9  10     3057.24     3088.92     51.14 o 
   1   9  10     3992.93     3984.20     77.04 o 
   2   9  10      293.15      287.59     27.85 o 
   3   9  10     2453.20     2306.29     59.06 o 
   4   9  10     5841.95     5655.06    175.60 o 
   5   9  10     8054.21     7756.80    123.06 o 
   6   9  10       35.64       23.87     27.01 o 
   7   9  10     2806.14     2924.79     77.37 o 
   8   9  10     2134.03     2134.65     79.06 o 
   9   9  10        1.04      -31.32     32.05 o 
  10   9  10      612.28      547.75     48.12 o 
  11   9  10      187.00      245.34     42.90 o 
  12   9  10     1496.98     1511.38    133.80 o 
  13   9  10     1188.54     1224.09     81.17 o 
  14   9  10        1.36      -32.04     53.84 o 
 -21  10  10      201.60      107.19     77.55 o 
 -20  10  10      868.17      737.99     94.62 o 
 -19  10  10     1092.60      973.47     99.04 o 
 -18  10  10       69.76       74.58     65.61 o 
 -17  10  10     1055.42      900.25     89.95 o 
 -16  10  10       24.07       11.78     56.99 o 
 -15  10  10     1066.22      887.25     78.54 o 
 -14  10  10      302.12      202.26     48.67 o 
 -13  10  10      866.10      873.74     94.22 o 
 -12  10  10     7652.46     7709.67    168.51 o 
 -11  10  10      987.23      912.20     81.61 o 
 -10  10  10     1776.67     1673.00    103.21 o 
  -9  10  10      461.84      450.45     43.60 o 
  -8  10  10      862.82      763.59     42.16 o 
  -7  10  10     8184.79     8106.76    106.61 o 
  -6  10  10      155.31      113.39     19.27 o 
  -5  10  10     3787.22     3926.98     81.96 o 
  -4  10  10     4515.80     4398.82     73.10 o 
  -3  10  10     1639.54     1378.63     46.73 o 
  -2  10  10     1734.10     1707.22     43.80 o 
  -1  10  10      475.34      433.22     25.53 o 
   0  10  10     8875.19     8565.16    100.94 o 
   1  10  10     3314.59     3190.20     71.20 o 
   2  10  10       12.19        5.73     24.09 o 
   3  10  10     2231.59     2196.55    100.28 o 
   4  10  10     3205.12     3190.94     74.18 o 
   5  10  10       34.49       38.14     28.21 o 
   6  10  10     1116.92      956.93     49.73 o 
   7  10  10        2.61      -28.69     28.69 o 
   8  10  10     2890.30     2962.64     82.18 o 
   9  10  10      776.61      614.84     56.42 o 
  10  10  10      137.55       54.25     36.10 o 
  11  10  10      435.35      361.43     60.54 o 
  12  10  10     1186.57     1386.60     85.90 o 
  13  10  10        2.59       21.33     52.04 o 
  14  10  10      233.34      268.89    113.08 o 
 -20  11  10        2.29      -70.02     70.02 o 
 -19  11  10      577.88      421.89     87.35 o 
 -18  11  10     1057.31     1018.60    194.98 o 
 -17  11  10       26.92      -40.96     65.35 o 
 -16  11  10        3.78       69.91     62.89 o 
 -15  11  10     2281.23     2220.58    191.01 o 
 -14  11  10      862.16      827.15     69.58 o 
 -13  11  10       94.19       52.26     43.41 o 
 -12  11  10       37.88        0.50     41.97 o 
 -11  11  10     3095.80     2845.98    111.70 o 
 -10  11  10      810.99      644.41     51.15 o 
  -9  11  10      387.07      283.33     42.01 o 
  -8  11  10     1120.12     1173.80     51.72 o 
  -7  11  10    11869.82    12323.16    153.13 o 
  -6  11  10     2439.37     2213.79     54.46 o 
  -5  11  10     2283.22     2266.29     56.70 o 
  -4  11  10       38.03       14.92     18.99 o 
  -3  11  10     1361.27     1362.45     46.35 o 
  -2  11  10      650.73      587.52     34.28 o 
  -1  11  10     1577.37     1568.38     53.06 o 
   0  11  10     3422.73     3352.87     62.50 o 
   1  11  10    15362.89    15568.22    206.79 o 
   2  11  10     5386.39     5153.55     94.34 o 
   3  11  10      208.06      231.97     34.92 o 
   4  11  10      207.00      213.92     35.72 o 
   5  11  10        8.54      -29.62     34.79 o 
   6  11  10      609.71      464.03     50.51 o 
   7  11  10     1954.55     2042.45     76.44 o 
   8  11  10     2698.89     2749.61     82.63 o 
   9  11  10     3732.26     3768.34    100.47 o 
  10  11  10      455.90      466.24     49.23 o 
  11  11  10      392.94      427.31     61.77 o 
  12  11  10      129.67       20.14     52.31 o 
  13  11  10        4.08      -33.39     57.79 o 
 -20  12  10      156.96      184.66     85.95 o 
 -19  12  10      333.52      517.47    109.50 o 
 -18  12  10      660.63      718.07    198.64 o 
 -17  12  10     1115.72      926.08    100.64 o 
 -16  12  10      728.35      674.27    157.59 o 
 -15  12  10     1344.05     1327.30    106.06 o 
 -14  12  10     1106.52     1001.03    108.04 o 
 -13  12  10      538.02      577.26     93.94 o 
 -12  12  10       14.19        9.16     41.81 o 
 -11  12  10      599.91      546.24     60.49 o 
 -10  12  10     2284.36     2259.87     95.92 o 
  -9  12  10     1435.51     1349.16     57.87 o 
  -8  12  10     4088.84     4352.25    128.05 o 
  -7  12  10      398.09      401.87     32.29 o 
  -6  12  10     4704.44     4815.42     87.56 o 
  -5  12  10      912.31      869.32     39.42 o 
  -4  12  10     1729.05     1614.77     56.22 o 
  -3  12  10      150.78      174.12     33.26 o 
  -2  12  10     3446.21     3358.81     82.47 o 
  -1  12  10      194.68      249.90     29.44 o 
   0  12  10    11978.32    11945.47    201.63 o 
   1  12  10       94.48      108.89     24.27 o 
   2  12  10     1369.69     1357.05     53.26 o 
   3  12  10      198.45      193.58     36.45 o 
   4  12  10      700.79      644.76     47.54 o 
   5  12  10      203.97      129.55     41.14 o 
   6  12  10     2188.58     2194.07     84.67 o 
   7  12  10     2293.62     2449.96     92.30 o 
   8  12  10     2760.24     2884.87    107.79 o 
   9  12  10      406.80      429.33     59.28 o 
  10  12  10      542.37      401.47     69.82 o 
  11  12  10        9.91       -5.12     57.11 o 
  12  12  10       11.63       16.68     61.24 o 
  13  12  10       28.27      -47.70     74.57 o 
 -19  13  10       25.29      -45.44     80.87 o 
 -18  13  10      272.97      236.18     84.58 o 
 -17  13  10     2187.69     2715.38    159.09 o 
 -16  13  10     1131.27     1092.72    107.26 o 
 -15  13  10      310.67      334.80    116.34 o 
 -14  13  10      313.51      292.07     82.80 o 
 -13  13  10     1017.87      809.48     99.55 o 
 -12  13  10       22.77      -26.37     42.98 o 
 -11  13  10     1162.51     1094.32     67.44 o 
 -10  13  10      183.02      131.23     44.01 o 
  -9  13  10     9216.42     9269.44    151.82 o 
  -8  13  10     2204.01     2252.55     74.66 o 
  -7  13  10      966.38      945.34     56.55 o 
  -6  13  10     1789.57     1558.34     48.88 o 
  -5  13  10     1563.22     1575.14     52.98 o 
  -4  13  10     1151.49     1067.29     52.35 o 
  -3  13  10      411.92      357.93     39.33 o 
  -2  13  10     1307.35     1267.74     55.86 o 
  -1  13  10     8513.76     8572.95    130.96 o 
   0  13  10     1334.23     1185.60     52.62 o 
   1  13  10     1463.92     1484.78     48.23 o 
   2  13  10     2365.97     2471.59     70.99 o 
   3  13  10     5877.69     5833.46    130.42 o 
   4  13  10       26.95       13.40     32.81 o 
   5  13  10     3067.64     2674.63     85.24 o 
   6  13  10       53.57       92.43     48.88 o 
   7  13  10     6993.92     6894.02    164.64 o 
   8  13  10      479.90      373.61     60.45 o 
   9  13  10      275.11      233.50     64.65 o 
  10  13  10     2273.71     2255.86    117.28 o 
  11  13  10      766.64      632.90     82.47 o 
  12  13  10      247.21      190.88     70.40 o 
 -19  14  10       60.75       27.16    113.47 o 
 -18  14  10      486.70      413.62     99.00 o 
 -17  14  10     2371.81     3113.17    224.07 o 
 -16  14  10       81.43       42.13    104.15 o 
 -15  14  10     1642.13     1782.25    130.44 o 
 -14  14  10       41.56       50.87     72.34 o 
 -13  14  10      457.32      427.13     84.12 o 
 -12  14  10       45.81      -42.49     55.08 o 
 -11  14  10      299.12      331.28     50.80 o 
 -10  14  10     5521.20     5282.48    130.49 o 
  -9  14  10     8283.04     8519.08    148.26 o 
  -8  14  10     2024.64     2032.19     75.49 o 
  -7  14  10     1401.03     1363.68     58.19 o 
  -6  14  10       44.43       22.56     29.37 o 
  -5  14  10     2232.68     2133.24     70.21 o 
  -4  14  10       16.31      -30.37     30.37 o 
  -3  14  10       26.95       63.18     34.36 o 
  -2  14  10    14761.79    14543.69    251.55 o 
  -1  14  10     7024.61     6953.63    182.56 o 
   0  14  10     2295.84     2168.37     74.45 o 
   1  14  10      410.20      354.09     46.18 o 
   2  14  10      338.13      329.23     38.47 o 
   3  14  10       52.16       47.05     32.29 o 
   4  14  10       33.79      -34.62     34.62 o 
   5  14  10      546.23      556.26     56.68 o 
   6  14  10     6291.23     6123.61    173.58 o 
   7  14  10     2039.06     1970.57     95.49 o 
   8  14  10      264.86      193.88     63.75 o 
   9  14  10       26.37      -44.19     58.13 o 
  10  14  10      323.52      198.52     70.73 o 
  11  14  10       18.13        0.63     64.83 o 
  12  14  10       12.19      -22.53     69.70 o 
 -18  15  10     1216.28     1547.18    138.65 o 
 -17  15  10        2.92       24.87     86.68 o 
 -16  15  10      215.55      190.06     89.07 o 
 -15  15  10      149.24      113.01     80.93 o 
 -14  15  10        4.80      -82.70     82.70 o 
 -13  15  10      661.37      650.25     99.50 o 
 -12  15  10      742.14      805.68    246.69 o 
 -11  15  10      487.98      532.48    104.94 o 
 -10  15  10     1102.89     1187.90     72.77 o 
  -9  15  10      115.87       50.20     38.13 o 
  -8  15  10     2619.28     2726.48     93.44 o 
  -7  15  10       98.72      160.64     34.77 o 
  -6  15  10     1373.55     1288.96     62.22 o 
  -5  15  10      533.52      584.94     47.47 o 
  -4  15  10      460.99      476.41     45.24 o 
  -3  15  10     1648.32     1535.92     65.72 o 
  -2  15  10     2368.06     2307.96     89.48 o 
  -1  15  10     1755.17     1737.70     66.19 o 
   0  15  10     2454.81     2621.54     92.37 o 
   1  15  10     1027.34     1014.65     74.50 o 
   2  15  10     1519.30     1464.35     82.20 o 
   3  15  10       62.70      -14.82     36.91 o 
   4  15  10      313.25      392.32     53.30 o 
   5  15  10     1640.98     1748.20     81.08 o 
   6  15  10       18.90      -51.80     51.80 o 
   7  15  10     2677.20     2810.39    115.91 o 
   8  15  10      553.28      637.72     86.92 o 
   9  15  10      838.05      647.03     88.51 o 
  10  15  10      301.99      165.47     73.80 o 
  11  15  10       93.88      210.29     74.90 o 
 -17  16  10      809.73      859.49    120.05 o 
 -16  16  10      311.04      428.91    117.78 o 
 -15  16  10      233.30      142.61     89.13 o 
 -14  16  10      718.72      701.47    171.29 o 
 -13  16  10      100.63      113.59     83.79 o 
 -12  16  10     5739.14     6101.60    186.33 o 
 -11  16  10     2920.41     3301.43    186.96 o 
 -10  16  10       12.90       -7.24     55.18 o 
  -9  16  10     1341.15     1253.00     78.03 o 
  -8  16  10      728.99      775.66     60.90 o 
  -7  16  10     2937.46     2877.68     93.85 o 
  -6  16  10     2125.08     2279.65    104.73 o 
  -5  16  10     5708.04     5926.90    120.45 o 
  -4  16  10     6650.24     6743.11    131.72 o 
  -3  16  10     1810.74     1751.84     70.58 o 
  -2  16  10        9.43      -33.09     33.09 o 
  -1  16  10      441.12      438.99     52.32 o 
   0  16  10      213.99      269.95     48.23 o 
   1  16  10     5590.48     5758.13    215.02 o 
   2  16  10     1819.38     2056.44    107.94 o 
   3  16  10     4595.19     4931.80    163.03 o 
   4  16  10     4997.44     5283.40    190.92 o 
   5  16  10      301.96      233.75     53.95 o 
   6  16  10       10.61      -30.58     45.86 o 
   7  16  10       45.78       73.04     56.29 o 
   8  16  10      949.64      928.88     96.29 o 
   9  16  10     2923.11     3076.18    146.73 o 
  10  16  10        0.33       62.41     73.08 o 
 -16  17  10      301.15      394.93    119.29 o 
 -15  17  10      456.72      380.45    105.57 o 
 -14  17  10      245.33      124.67    161.29 o 
 -13  17  10     1865.67     2244.74    187.78 o 
 -12  17  10       11.97      -46.79     67.08 o 
 -11  17  10      716.68      572.37    187.47 o 
 -10  17  10      241.96      331.00     67.55 o 
  -9  17  10      757.15      703.37     89.43 o 
  -8  17  10        0.25      -51.60     52.32 o 
  -7  17  10      474.83      415.46     81.55 o 
  -6  17  10     3324.69     3643.92    122.99 o 
  -5  17  10     3189.51     3521.30    177.91 o 
  -4  17  10      112.57       82.30     42.23 o 
  -3  17  10      998.23     1076.89     81.21 o 
  -2  17  10       49.47       24.79     39.34 o 
  -1  17  10      237.31      199.44     53.61 o 
   0  17  10       54.66       -5.28     45.18 o 
   1  17  10       14.53      -10.16     70.24 o 
   2  17  10     4605.27     4879.36    250.09 o 
   3  17  10     3945.04     4813.94    202.06 o 
   4  17  10      227.69      268.10     70.11 o 
   5  17  10      268.68      265.69     74.45 o 
   6  17  10      176.09      152.10     55.12 o 
   7  17  10        3.72       19.65     70.29 o 
   8  17  10      147.95      167.27     75.84 o 
   9  17  10      134.63      204.40     81.08 o 
 -15  18  10        0.08        6.69     93.25 o 
 -14  18  10      661.18      784.36    118.69 o 
 -13  18  10      408.22      299.52     85.52 o 
 -12  18  10      193.10      302.05     95.66 o 
 -11  18  10      801.93      922.78    116.93 o 
 -10  18  10       13.91      -32.29     56.84 o 
  -9  18  10       45.90      -44.14     56.61 o 
  -8  18  10      858.62      743.74     97.96 o 
  -7  18  10       72.32       11.88     94.91 o 
  -6  18  10     2499.62     2591.44    108.98 o 
  -5  18  10      471.52      482.46     66.92 o 
  -4  18  10        1.22      123.50     46.43 o 
  -3  18  10     1367.86     1520.97     75.21 o 
  -2  18  10       39.91       16.35     42.18 o 
  -1  18  10      358.00      313.59     58.63 o 
   0  18  10     1415.68     1370.80    148.08 o 
   1  18  10     1484.40     1711.00    276.51 o 
   2  18  10       46.94       61.22    147.72 o 
   3  18  10      639.51      688.70    129.20 o 
   4  18  10       90.08       62.32     71.17 o 
   5  18  10      172.59       69.98     86.39 o 
   6  18  10       46.66       53.93     68.15 o 
   7  18  10      267.72      155.94     77.77 o 
   8  18  10      284.87      214.10     86.30 o 
 -14  19  10      100.73       71.64    132.80 o 
 -13  19  10      159.49       57.16     94.25 o 
 -12  19  10     1619.34     1578.91    141.68 o 
 -11  19  10      618.74      519.91    199.92 o 
 -10  19  10     2641.07     2908.47    179.51 o 
  -9  19  10        6.12       23.40    112.00 o 
  -8  19  10        0.91      -66.43     66.43 o 
  -7  19  10     1243.36     1467.22    120.11 o 
  -6  19  10      429.70      299.71     61.24 o 
  -5  19  10     1730.24     1572.99     93.70 o 
  -4  19  10     1961.78     2036.56     92.88 o 
  -3  19  10     1072.37     1108.15     68.10 o 
  -2  19  10     2457.40     2534.77    111.12 o 
  -1  19  10      777.12      735.28     73.03 o 
   0  19  10        5.14       16.39     75.61 o 
   1  19  10     2056.56     2080.85    141.20 o 
   2  19  10      567.21      655.76    104.67 o 
   3  19  10     2311.87     2273.41    170.46 o 
   4  19  10     1447.54     1734.82    146.42 o 
   5  19  10      724.51      793.69    118.86 o 
   6  19  10      158.78      127.75    168.45 o 
   7  19  10      843.20      800.80    100.50 o 
 -13  20  10       69.29      117.64     95.60 o 
 -12  20  10     1063.09     1059.35    140.34 o 
 -11  20  10     1537.62     1807.01    120.27 o 
 -10  20  10      212.87      198.70     99.34 o 
  -9  20  10      754.63      740.18    193.58 o 
  -8  20  10      175.30       68.14     81.61 o 
  -7  20  10      159.14      173.44     88.20 o 
  -6  20  10      124.58       88.37     75.41 o 
  -5  20  10       10.01        5.77     55.34 o 
  -4  20  10     3606.57     3761.63    201.83 o 
  -3  20  10     1712.87     1941.67     86.92 o 
  -2  20  10     1379.77     1249.96     89.25 o 
  -1  20  10      498.73      495.84     70.19 o 
   0  20  10     1709.75     1509.43    125.43 o 
   1  20  10      259.95      122.84     85.47 o 
   2  20  10      157.73      267.40     92.10 o 
   3  20  10      357.47      268.90     94.45 o 
   4  20  10     1487.50     1573.90    141.25 o 
   5  20  10       90.64       80.26     95.75 o 
   6  20  10     1014.32      825.76    127.95 o 
 -11  21  10      373.97      364.63    117.63 o 
 -10  21  10      489.15      434.20    112.25 o 
  -9  21  10      215.87      288.89     96.63 o 
  -8  21  10     2505.96     2815.21    367.80 o 
  -7  21  10      567.88      446.08     94.39 o 
  -6  21  10      120.99      155.62     80.25 o 
  -5  21  10      339.28      418.84     71.05 o 
  -4  21  10      124.40       60.06     58.82 o 
  -3  21  10      926.96      743.16    126.94 o 
  -2  21  10       98.36       49.38     59.56 o 
  -1  21  10      776.55      772.87    107.67 o 
   0  21  10     2051.66     2030.04    223.79 o 
   1  21  10      191.57      208.63     95.41 o 
   2  21  10      123.29      146.02    109.33 o 
   3  21  10        4.10       13.33     83.76 o 
   4  21  10      508.19      488.72    134.02 o 
  -9  22  10     1107.33     1048.95    218.09 o 
  -8  22  10        0.56       67.03     89.01 o 
  -7  22  10      862.37      715.94    110.38 o 
  -6  22  10      315.56      299.88    184.54 o 
  -5  22  10       67.60      -42.93     80.95 o 
  -4  22  10       20.18      -18.72     73.51 o 
  -3  22  10     1334.40     1074.85    108.64 o 
  -2  22  10     1520.63     1400.40    179.83 o 
  -1  22  10     1134.55     1142.46    119.99 o 
   0  22  10        0.65       -5.23     84.32 o 
   1  22  10      160.66      211.86    116.07 o 
   2  22  10       19.38      -54.81     93.17 o 
  -5  23  10        4.10      -72.96     72.96 o 
  -4  23  10      700.58      700.55     96.53 o 
  -3  23  10      196.87       96.43     76.95 o 
  -2  23  10       30.23     -100.74    100.74 o 
 -23   1  11       65.12       -0.57     59.79 o 
 -22   1  11      403.50      328.62     68.56 o 
 -21   1  11      209.11      261.98     64.91 o 
 -20   1  11     1144.42      978.80     81.13 o 
 -19   1  11      308.07      256.83     57.06 o 
 -18   1  11      283.65      302.05     57.43 o 
 -17   1  11     2117.03     2110.56     87.13 o 
 -16   1  11      160.95      197.38     41.83 o 
 -15   1  11        0.84      -32.00     32.00 o 
 -14   1  11     3814.18     3785.39    104.24 o 
 -13   1  11     1248.64     1245.97     73.11 o 
 -12   1  11     2786.12     2488.00     82.39 o 
 -11   1  11     2595.28     2205.23     63.37 o 
 -10   1  11     2997.21     2776.06     60.37 o 
  -9   1  11      824.15      848.99     46.18 o 
  -8   1  11      917.67      856.64     29.68 o 
  -7   1  11    15734.56    15344.72    135.81 o 
  -6   1  11     6134.41     5447.43     60.59 o 
  -5   1  11     2175.73     2366.94     38.17 o 
  -4   1  11       78.80      122.15     12.91 o 
  -3   1  11      153.85      152.80     12.88 o 
  -2   1  11     9413.43     9983.21     97.18 o 
  -1   1  11     4195.61     4231.02     47.20 o 
   0   1  11     2017.17     1939.00     28.75 o
[truncated: 417,302 more chars]
